# Supplementary material for: Exploring Canine Mammary Cancer through Liquid Biopsy: Proteomic Profiling of Small Extracellular Vesicles
Source: Cancers (Basel). 2024 Jul 17;16(14):2562. doi: 10.3390/cancers16142562 (PMC11275101; doi:10.3390/cancers16142562)
Supplement: Supplementary file 1 [file cancers-16-02562-s001.zip]

Archive with 1 entries (1 files):
- cancers-3043607-supplementary.xlsx
