# Supplementary material for: Exploring Canine Mammary Cancer through Liquid Biopsy: Proteomic Profiling of Small Extracellular Vesicles
Source: Cancers (Basel). 2024 Jul 17;16(14):2562. doi: 10.3390/cancers16142562 (PMC11275101; doi:10.3390/cancers16142562)
Supplement: Supplementary file 1 [file cancers-16-02562-s001.zip › cancers-3043607-supplementary.xlsx]

## Sheet: Resultado Perseus-50-filtro_zer
Intensity.0_01_Slot1.4_1_2487	Intensity.0_02_Slot1.5_1_2488	Intensity.0_03_Slot1.6_1_2489	Intensity.0_04_Slot1.7_1_2490	Intensity.0_05_Slot1.8_1_2491	Intensity.0_06_Slot1.9_1_2492	Intensity.0_07_Slot1.10_1_2493	Intensity.0_08_Slot1.11_1_2494	Intensity.0_09_Slot1.12_1_2496	Intensity.0_10_Slot1.13_1_2497	Intensity.0_11_Slot1.14_1_2498	Intensity.0_12_Slot1.15_1_2499	Intensity.0_13_Slot1.16_1_2500	Intensity.0_14_Slot1.17_1_2501	Intensity.0_15_Slot1.18_1_2502	Intensity.0_16_Slot1.19_1_2503	Intensity.0_17_Slot1.20_1_2505	Intensity.0_18_Slot1.21_1_2506	Intensity.0_19_Slot1.22_1_2507	Intensity.0_20_Slot1.23_1_2508	Intensity.0_22_Slot1.25_1_2510	Intensity.0_23_Slot1.26_1_2511	Intensity.0_24_Slot1.27_1_2512	Intensity.0_25_Slot1.28_1_2514	Intensity.0_26_Slot1.29_1_2515	Intensity.0_27_Slot1.30_1_2516	Intensity.0_28_Slot1.31_1_2517	Intensity.0_29_Slot1.32_1_2518	Intensity.0_30_Slot1.33_1_2519	Intensity.0_31_Slot1.34_1_2520	Intensity.0_32_Slot1.35_1_2521	Intensity.0_33_Slot1.36_1_2523	Intensity.0_34_Slot1.37_1_2524	Intensity.0_36_Slot1.39_1_2526	Intensity.0_37_Slot1.40_1_2527	Intensity.0_38_Slot1.41_1_2528	Intensity.0_39_Slot1.2_1_2530	Intensity.0_40_Slot1.3_1_2531	Intensity.0_41_Slot1.4_1_2532	Intensity.0_42_Slot1.5_1_2533	Intensity.0_43_Slot1.6_1_2534	Intensity.0_44_Slot1.7_1_2535	Intensity.0_45_Slot1.8_1_2536	Intensity.0_46_Slot1.9_1_2538	Intensity.0_47_Slot1.10_1_2539	Intensity.0_48_Slot1.11_1_2540	Intensity.0_49_Slot1.12_1_2541	Intensity.0_50_Slot1.13_1_2542	Intensity.0_51_Slot1.14_1_2543	Intensity.0_52_Slot1.15_1_2544
G1_1_8	G1_1_8	G1_1_8	G1_1_8	G1_1_8	G1_1_8	G1_1_8	G1_1_8	G1_9_17	G1_9_17	G1_9_17	G1_9_17	G1_9_17	G1_9_17	G1_9_17	G1_9_17	G2_17_24	G2_17_24	G2_17_24	G2_17_24	G2_17_24	G2_17_24	G2_17_24	G2_25_32	G2_25_32	G2_25_32	G2_25_32	G2_25_32	G2_25_32	G2_25_32	G2_25_32	Controle	Controle	Controle	Controle	Controle	Recidiva	Recidiva	Recidiva	Recidiva	Recidiva	Recidiva	Recidiva	Remissao	Remissao	Remissao	Remissao	Remissao	Remissao	Remissao
745.060210089557	46.2721890396887	198.93116453691	0	107.608979507375	35.8875245682698	0	137.478612492434	3272.00260881946	0	261.917553721261	66.1594276423732	263.313958130878	0	384.105530551512	0	0	0	0	0	0	0	0	110.314304350698	253.258914482786	242.530874724291	0	89.3716512501097	365.118198922221	36.864437902677	0	162.743613253038	342.528562841391	261.196374355449	0	248.756793211071	0	0	0	0	0	0	0	0	0	0	0	0	0	0
3215.97700554309	358.061150232042	982.401128198772	993.106829636017	684.125036745167	1071.74910161907	740.785820219286	1203.57131789716	726.997814590265	374.286150892575	1081.73908547721	1564.9532837589	0	2064.95920598367	356.607600340138	592.694840959453	2683.51801713447	1155.94523790915	745.464167419354	1762.1862835934	1162.26546466377	1914.07920069522	321.411493628807	2595.98139406351	0	740.279204638422	2579.60434466203	674.659969467584	505.071567957472	3192.52940061299	0	2509.92925295582	6043.61085188843	995.979656694868	1405.98712201775	688.141065816516	0	3982.78951406411	527.382655376137	627.875891742184	0	0	1455.64440625056	0	0	0	0	0	0	0
0	0	0	0	0	0	0	0	0	0	0	0	0	0	0	0	0	0	0	0	0	0	0	0	0	0	0	0	0	0	0	0	0	0	0	0	0	0	0	0	0	0	0	0	0	0	0	0	0	0
0	0	0	0	0	0	0	0	0	0	0	0	0	0	0	0	84.6498429378118	0	150.089462855592	133.616086821248	0	0	269.946372981872	0	0	0	0	0	0	0	0	0	0	0	0	0	0	0	0	0	0	0	0	0	0	0	0	0	0	0
1112.5963857804	0	99.7719496305996	0	172.206222312189	1432.11684070709	455.860284249603	513.716816348768	643.982022141063	0	178.412251588337	978.428811620543	2994.2110817054	1601.18372219367	1052.29039767521	0	0	0	0	0	0	0	0	7181.99236955993	0	2682.01874131105	1557.2972744914	880.783915552175	3290.53954379927	11320.0219369794	264.3908693432	0	0	0	0	0	0	0	0	0	0	0	0	0	0	0	0	0	0	0
0	0	0	0	0	0	0	0	0	0	0	0	0	0	0	0	60.2455648554791	41.9413758887392	77.7808988787304	45.4623279439518	0	0	0	0	0	0	0	0	0	0	0	0	0	0	0	0	0	0	0	0	0	0	0	0	0	0	0	0	0	0
12262.6502777974	3733.04699964597	7764.2604629421	8594.61702836038	3508.96182749769	2757.81543069962	8574.65832370469	3398.45103013814	7114.83156061018	6034.32186059904	5691.46875419323	6990.34033060352	4666.0019326705	5054.06260567032	11082.7539227823	4891.62204937999	9629.58028889628	6932.93560316269	3463.99894485408	6085.24539287538	2265.64392440098	7046.51379708243	5507.48909606471	6443.34180726411	4810.26017486368	6050.47150665099	4375.22063816961	5920.50870014114	6593.98991500032	4662.72568433478	4093.47718057337	7184.41617343094	7337.72612397916	9554.0270771841	11378.2650651432	6673.17787323441	4078.16883258225	8689.27272768637	3874.60466397186	3701.24606076606	4663.62404685927	339.842771069298	3239.81775428795	4990.44762843983	3871.73552145201	4614.56563391625	12412.8606993543	426.568131790437	1188.34923169453	2260.61610515497
664.391226264262	809.695511056237	530.420650377219	684.667353801173	271.625990627178	614.542836929736	699.541248333771	370.374187209738	289.385489523646	590.733003169531	299.385373875752	193.882754984175	226.064316489533	892.279502040039	178.746437715737	700.990042022247	410.497042183181	182.393242352228	451.440249476382	262.833681153312	274.730348633371	1000.41761867911	419.592642841511	813.211180385459	0	519.510617639657	419.358521859537	234.342075022041	112.186482903164	211.812046771438	1170.0988591136	2932.66584694008	228.204031518047	291.804068268693	292.352956343663	46.9674378517654	0	0	0	0	0	0	0	0	0	0	0	0	0	0
7580.55776249243	15653.8225836351	5992.14048967839	12706.39466063	7765.53835720874	7041.27150398187	7328.99387827875	13539.0009032504	13674.8108685799	10713.4924747875	8505.87836676634	12075.3919022532	7981.15932663612	13096.7743745104	5585.39343241293	20458.8312992389	2894.55879007512	4651.79341341143	3109.37412005919	9570.32271705777	12550.6693662907	16699.9576539982	7132.76804028752	14754.9447040968	9220.99303366993	6770.97289790208	8236.76105431495	17937.5689399484	6374.21894189454	14034.3181885127	4087.92409663854	18753.8100949492	15995.5643879596	23298.1679997227	15841.1070308069	7607.13839648176	14749.5542042242	5305.93840993516	8736.32329363363	19514.1550620616	36714.9328291844	36118.0919586696	7238.87449744759	8040.88100176122	25833.627653382	4653.0896353045	9482.15953145825	8958.49650782701	2763.27290971908	4900.20519753397
0	0	0	0	0	0	0	0	73.7494064210279	473.748790081227	0	77.7957230341359	0	0	59.9687325140328	0	0	0	0	0	0	0	0	0	0	0	0	0	0	0	0	0	0	0	0	0	0	0	0	0	0	0	0	0	0	0	0	0	0	0
355.732342672434	87.3779452257924	288.947465850629	256.809780294939	460.08566531492	475.584759064203	372.313084952769	31.5751958075698	54.1422707672104	73.0549357548008	76.6592110628546	207.034242560024	98.0997378179388	0	346.023864611299	0	0	0	0	0	0	0	0	0	113.891162512384	0	338.862089851371	0	175.291738170289	282.482589230828	0	0	0	0	0	0	0	0	0	0	0	0	0	0	0	0	0	0	0	0
0	0	0	0	0	0	0	0	0	0	0	0	0	0	0	0	0	0	0	0	0	0	0	0	0	0	0	0	0	0	0	0	0	0	0	0	0	0	0	0	0	0	0	0	0	0	0	0	0	0
54.547328352356	369.386037195726	215.302828699109	311.615512965855	362.560050276926	297.700370638861	236.063943979421	188.716362882913	126.972813585139	302.009658556509	0	215.692483611949	206.633680336272	0	0	0	0	0	0	0	0	0	0	0	0	0	0	0	0	0	0	370.454252247924	0	319.299916910782	0	280.899104487892	833.46418840086	0	800.176219293397	523.196032808152	0	0	389.984584080255	0	0	0	0	0	0	0
3091.98000965264	981.796979755855	570.602882089885	3057.30635113486	310.170662098224	371.006093244582	1774.83916048439	1714.57331172436	1464.27983335367	1500.87849318898	781.361524489853	1906.97759168645	1349.7406820849	1068.63682973981	2106.23759510237	530.164913340787	1240.7095645056	1169.1783010618	860.824929860351	2845.44149655673	0	147.006290546824	1475.51759135636	3020.27412869766	1700.19828631603	1397.23056607131	1524.40267094646	1980.0546562106	2814.84728086273	647.924183992588	0	0	3989.68203700124	1915.06173875603	0	1833.29041891995	619.414576895972	1664.40714589469	1593.78788758344	0	0	0	1425.43713613473	1647.92991711791	0	935.717507100784	3155.58046195955	0	624.773846704997	619.536623721624
0	48.9082051635249	20.3825448918829	26.0673143994893	0	11.654464492394	0	0	0	0	0	0	0	0	0	0	0	0	0	0	0	0	0	0	0	0	0	0	0	0	0	0	0	0	0	0	0	0	0	0	0	0	0	0	0	0	0	0	0	0
57.9551176444482	0	131.087251572771	61.2296833036546	40.1839839449264	127.436375867915	0	0	0	0	0	0	0	0	0	0	59.1792988652286	31.4976640253492	0	51.5313280335571	64.8869003931121	0	0	0	0	0	0	0	0	0	0	0	0	0	0	0	0	0	0	0	0	0	0	0	0	0	0	0	0	0
247.693221035714	245.567918904152	105.018174212115	465.085041263929	189.508442608251	401.428662308936	357.818703930294	286.211069277627	1422.78960758298	81.2681735202628	198.094409062245	137.77545005758	148.948893017481	394.754245041818	262.54093979691	229.485472204038	432.897846416398	0	71.2425721213942	45.4837840048747	0	174.105000144802	0	0	0	83.9804106523267	119.738740570512	0	124.862046338952	0	203.210834991993	0	0	0	0	0	0	0	0	0	0	0	0	0	0	0	0	0	0	0
0	0	0	0	0	0	0	0	0	0	0	0	0	0	0	0	0	0	0	0	0	0	0	0	0	0	0	0	0	0	0	0	0	0	0	0	0	0	0	0	0	0	0	0	0	0	0	0	0	0
510.146908264154	16.9708618784904	1379.21016121762	630.580384837417	2058.86864993024	1225.16354002688	0	240.558613754863	359.452373350716	278.887250228843	939.572846485931	442.664466967917	446.813563353845	0	175.333924793822	410.462943774962	425.154358533311	336.744285709077	496.452850770607	356.078656772444	157.674472986675	0	0	0	232.003898900305	0	305.252386229365	112.661720116716	118.4238470746	151.47217666995	0	175.778176297754	82.5554774868633	70.0278706438658	0	105.336228725705	58.2682780495529	0	225.875259107159	185.054680718478	0	0	1107.227353019	0	0	531.908370246971	323.987885953911	1169.34038724055	1803.88086173229	0
0	104.142459246884	56.6602382650313	89.6882338340032	0	29.665909617003	77.5319576964283	0	0	0	0	0	0	0	0	0	0	0	0	0	0	0	0	0	0	0	0	0	0	0	0	0	0	0	0	0	0	0	0	0	0	0	0	0	0	0	0	0	0	0
3656.91826781713	422.605255788541	2485.85464859349	187.875848505168	2511.16206761147	192.184557797292	754.305418604561	351.171342573815	449.394983730971	500.842579240065	1333.61287080872	832.737255458345	659.995873088169	0	4758.72454125623	0	2409.94550672525	4041.28827515574	200.727726647335	961.967165718032	59.7719315938264	0	257.15681482468	0	0	1264.3075969097	3039.41369421415	106.617012908431	0	0	802.986615983652	177.640256732714	166.569423325998	93.2692895133616	1276.94033121589	214.032619910849	0	0	0	0	0	0	0	1212.80343216111	351.967195789842	1417.10123380043	49.6840352235839	0	0	704.376623768869
2506.55529129756	232.213464943982	628.331608179916	2120.84708616936	263.490688066219	592.624009360838	1282.5004526206	466.587497374269	1730.32618735861	0	630.917610167477	2906.21948275874	659.775101764172	564.173109945417	1329.89090536666	0	2083.5206187013	1659.24769601814	1294.92455840019	2767.67860146921	214.981582659107	0	401.056606544106	1311.90193423287	258.429327678907	3059.90549049856	4410.4989086381	1621.2463056189	714.571260596955	711.885016530471	100.472378964628	905.935383044134	1339.98432208209	5411.20571315417	8891.07850229701	1105.11178259563	101.890809145578	1683.22848386855	2244.0431341937	1490.11271037939	1624.52190558627	554.768464359665	1050.47198032798	1502.69597323452	0	3373.48305681854	2994.50471342463	0	0	470.11433792413
0	0	0	0	0	0	0	0	0	0	0	0	0	0	0	0	0	0	0	0	0	0	0	0	0	0	0	0	0	0	0	0	0	0	0	0	0	0	0	0	0	0	0	0	0	0	0	0	0	0
0	0	0	0	0	0	0	0	0	0	0	0	0	0	0	0	0	0	0	0	0	0	0	0	0	0	0	0	0	0	0	0	0	0	0	0	0	0	0	0	0	0	0	0	0	0	0	0	0	0
45.4873190187588	0	129.421220793506	0	53.3058349129781	585.144187759734	0	334.723137856447	140.066619929298	0	188.509881564149	172.693850783475	136.119319451722	0	0	167.806002628468	198.906235777824	100.598043458605	179.393286909829	460.692279529124	139.758182817438	291.150323395964	0	91.3083023564407	0	0	332.998269219447	0	136.243657961807	97.8657760860092	0	140.952838639166	0	220.326211994779	0	181.894050463047	0	0	0	0	0	0	0	91.030805875675	0	86.5127124700876	134.990251826656	0	66.2042460941518	86.9177143341161
0	465.952738011813	42.9699215120138	751.19791944513	374.468957037847	33.6262235134579	131.091120285053	91.5148573205296	821.004629368841	838.673829014613	263.913267225744	0	464.392480027083	2566.66343893768	854.166821368077	1724.51629688882	0	110.441063466526	594.728538267811	588.079978379625	0	2211.19738146627	1587.68516199712	0	776.221600336117	0	603.401445026562	955.246048645751	511.412218748122	840.757065447808	2063.39784209117	1025.10853088154	649.657322836418	1046.29885682418	0	298.429573443877	396.647035196811	790.681757389058	737.569853242867	462.380083695409	0	1652.30268453796	0	0	0	0	0	0	0	0
66.3029245531369	76.0046199089699	316.52052844363	0	76.3199197480747	48.1363832366217	0	0	0	0	0	0	0	0	0	0	0	0	0	0	0	0	0	0	0	0	0	0	0	0	0	0	0	0	0	0	0	0	0	0	0	0	0	0	0	0	0	0	0	0
0	0	0	0	0	0	0	0	0	0	0	0	0	0	0	0	0	0	0	0	0	0	0	0	0	0	0	0	0	0	0	0	0	0	0	0	0	0	0	0	0	0	0	0	0	0	0	0	0	0
197.779464635054	209.219778709333	119.842809793568	269.662173833586	0	37.8607396867051	109.376489980007	92.4197981610538	0	0	0	0	0	0	0	0	0	0	0	0	0	0	0	0	0	0	0	0	0	0	0	0	0	0	0	0	0	0	0	0	0	0	0	0	0	0	0	0	0	0
0	235.531492133941	67.2615617798979	0	58.3952997982523	44.2906095317382	83.6402689958626	58.9261277715727	0	0	0	0	0	0	0	0	0	0	0	0	0	0	0	0	0	0	0	0	0	0	0	0	0	0	0	0	0	0	0	0	0	0	0	0	0	0	0	0	0	0
577.196084760521	134.275958734087	295.150771943636	0	374.493460961223	71.3724230085915	118.8402088497	210.901892529204	134.867972390227	80.905339723395	304.743184278414	449.776593546284	172.626617516129	131.989775908206	0	0	433.450952693761	447.396483441635	135.819044489078	254.67424769951	139.276337930549	0	864.810435200131	0	45.821326191553	322.090559237079	310.1150667534	136.020155134594	111.672918879849	72.8184099413453	1449.78206729271	0	116.792030650448	81.3402321766964	316.778097342826	0	107.466338854955	0	133.74360926144	270.490722866918	0	0	337.470171258518	435.674434188582	0	549.646039950914	0	283.108320331109	331.750616218552	418.895532700802
0	0	0	0	0	0	0	0	0	0	0	0	0	0	0	0	0	0	0	0	0	0	0	0	0	0	0	0	0	0	0	0	0	0	0	0	0	0	0	0	0	0	0	0	0	0	0	0	0	0
3624.00373343889	3075.5447941496	14422.5600681594	7035.79823845809	7508.73724022427	3582.33126426919	2902.35407219552	9287.95081080401	4475.21915616962	6494.98884305866	21911.7436546977	6542.44286080202	5215.99849357731	3332.39264735981	5958.29701837294	4462.67227389322	6865.58530840544	3666.59929600223	6538.32675733625	3363.39080723425	4751.26857216254	7345.87233855091	7827.17890339934	3421.71268792997	2518.94006583123	4579.68487657737	2828.93590486499	5453.11211261268	5249.25551428647	2685.30954436532	9492.35624613393	2881.56947309982	4401.49004969991	2613.85544280747	3215.47354652812	4807.87610705332	6747.47129529889	4492.02599642719	2532.51868106342	2412.76911749843	0	3343.44454291241	4434.78857666012	1269.73535734309	0	3563.88585504679	3983.77304606087	3395.78127809859	5312.02647690248	3871.3168852727
242.287860002046	1013.33034764875	6538.79101436425	1429.48624534526	3879.70618818232	6918.57466240458	132.447978528792	887.131604782667	595.070205729954	1605.6385058119	2239.84823034475	384.078621608327	3072.58490172423	0	161.424225383842	636.344600021378	136.309969243551	289.50076339311	259.313470813573	818.548724206603	194.470743098928	0	191.329334927438	0	1048.49281928001	199.474809235036	215.659881240947	272.461901535364	2666.28669355963	334.739444759735	0	116.047512821583	1242.38591119748	217.195449731094	0	3484.95245723723	2853.80693363856	0	158.746646809872	820.873029718617	0	560.33697241574	492.854653977994	0	0	0	0	0	0	0
132.444113894243	303.999104294624	0	236.922486972468	671.995594673858	59.5730478192852	76.9882347178901	0	183.486459266501	0	231.987520794642	357.271375274482	516.770476645303	0	25.2797968121297	0	36.7170383789717	126.219632699769	71.9873061574057	227.01738516996	114.818076797008	0	0	0	73.5731023981808	247.336448332449	42.7820539438127	74.8609356426622	0	112.321114316339	178.28603133067	0	0	0	0	0	0	0	0	0	0	0	0	0	0	0	0	0	0	0
0	0	0	63.1972989520039	59.2651890781138	155.8267242606	0	177.267051368601	0	0	0	0	0	0	0	0	0	0	0	0	0	0	0	0	0	0	0	0	0	0	0	0	0	0	0	0	0	0	0	0	0	0	0	0	0	0	0	0	0	0
638.82571292392	741.833378309779	297.42953744719	622.404447668477	327.837990852594	394.295932197442	588.641354332815	342.505629084955	81.4325197792469	195.930250308613	68.77557575608	210.159772434263	49.5493640295119	225.074194140983	214.968531397052	0	281.337507980878	195.278380024229	46.6919035322896	0	0	0	143.094210671732	0	0	0	0	0	0	0	0	0	0	0	0	0	0	0	0	0	0	0	0	0	0	0	0	0	0	0
0	231.656423882894	91.2924099957086	163.85117159336	128.579437132881	48.6344595242126	253.531656965614	218.459958429262	0	135.165484800444	56.0415628837206	51.6283302285795	44.104591251443	231.456217203911	58.8188640294745	207.469239613378	26.872976967282	0	50.9120630696881	46.7650173571247	0	0	54.3283873549277	0	0	0	0	0	0	0	0	0	0	0	0	0	0	0	0	0	0	0	0	0	0	0	0	0	0	0
0	0	0	0	0	0	0	0	0	0	0	0	0	0	0	0	0	0	0	0	0	0	0	0	0	0	0	0	0	0	0	0	0	0	0	0	0	0	0	0	0	0	0	0	0	0	0	0	0	0
70.825835570285	61.9623413342389	56.7361971151497	115.662557301482	0	0	0	0	0	0	0	0	0	0	0	0	0	0	0	0	0	0	0	0	0	0	0	0	0	0	0	0	0	0	0	0	0	0	0	0	0	0	0	0	0	0	0	0	0	0
0	0	0	0	0	0	0	0	0	0	0	0	0	0	0	0	0	0	0	0	0	0	0	0	0	0	0	0	0	0	0	0	0	0	0	0	0	0	0	0	0	0	0	0	0	0	0	0	0	0
155.685747609086	380.294354322423	261.804836741632	251.136039281548	66.8638557171294	108.237010120115	414.365893698273	108.252643106865	40.6985894357177	0	0	0	18.6157145425502	325.210634299165	0	76.5284649317203	0	0	0	0	0	0	0	0	0	0	0	0	0	0	0	0	0	0	0	0	0	0	0	0	0	0	0	0	0	0	0	0	0	0
196.006052222433	153.292856176099	137.196875083966	637.947712835802	387.57855604421	733.143998929618	453.180856598608	0	94.6146783929345	181.073855571408	277.231253083791	293.595245340408	134.099261837153	0	364.767957327326	0	0	0	0	0	0	0	0	0	264.584098245044	0	165.605259513393	158.204971222305	355.39204227955	162.111723776363	0	0	0	0	0	0	0	0	0	0	0	0	0	70.0333913138507	0	138.913668890781	0	0	190.184835840497	57.5568831489348
124.799997030882	163.891167842712	79.8732628612332	114.220537613993	0	0	102.420754578887	78.7443321790523	0	113.731902872744	57.39660699614	40.6199951768464	41.0358698478888	178.060714638275	0	161.342521500935	0	0	0	0	0	0	0	0	0	0	0	0	0	0	0	0	0	0	0	0	0	0	0	0	0	0	0	0	0	0	0	0	0	0
0	38.8649974969051	24.4134266351932	30.4782769861655	0	0	35.6109155727688	0	0	0	0	0	0	0	0	0	0	0	0	0	0	0	0	0	0	0	0	0	0	0	0	0	0	0	0	0	0	0	0	0	0	0	0	0	0	0	0	0	0	0
0	0	0	0	0	0	0	0	0	0	0	0	0	0	0	0	0	0	0	0	0	0	0	0	0	0	0	0	0	0	0	0	0	0	0	0	0	0	0	0	0	0	0	0	0	0	0	0	0	0
0	0	0	0	0	0	0	0	0	0	0	0	0	0	0	0	0	0	0	0	0	0	0	0	0	0	0	0	0	0	0	0	0	0	0	0	0	0	0	0	0	0	0	0	0	0	0	0	0	0
49.5647488378566	57.6658594108908	35.0853928697175	75.2860060517936	27.8536097019317	19.9699088547358	65.5553569529505	54.1806180038639	0	0	34.9901871957997	22.9369659400362	20.1175106655491	0	19.3813428946385	0	0	0	0	0	0	0	0	0	0	0	0	0	0	0	0	0	0	0	0	0	0	0	0	0	0	0	0	0	0	0	0	0	0	0
44.9623889446231	49.184303776412	21.5039504685365	273.741157871716	0	45.0733008408097	213.02674426712	84.4454594743547	0	0	0	0	0	0	0	0	0	0	0	0	0	0	0	0	0	0	0	0	0	0	0	0	0	0	0	0	0	0	0	0	0	0	0	0	0	0	0	0	0	0
106.248684464938	78.7510745318994	39.1061480026547	87.9452318441413	37.2974217711887	22.1583206967295	55.1315506616945	44.9067842701721	0	0	24.4321812928524	15.6745089975088	16.6505735253282	0	20.0252690045034	50.8361295260902	0	0	0	0	0	0	0	0	0	0	0	0	0	0	0	0	0	0	0	0	0	0	0	0	0	0	0	0	0	0	0	0	0	0
0	0	0	0	0	0	0	0	0	0	0	0	0	0	0	0	0	0	0	0	0	0	0	0	0	0	0	0	0	0	0	0	0	0	0	0	0	0	0	0	0	0	0	0	0	0	0	0	0	0
89.0451653325862	0	61.8608875364753	126.012754684579	0	38.2946040487181	0	0	0	0	0	0	0	0	0	0	0	0	0	0	0	0	0	0	0	0	0	0	0	0	0	0	0	0	0	0	0	0	0	0	0	0	0	0	0	0	0	0	0	0
0	0	0	0	0	0	0	0	0	0	0	0	0	0	0	0	0	0	0	0	0	0	0	0	0	0	0	0	0	0	0	0	0	0	0	0	0	0	0	0	0	0	0	0	0	0	0	0	0	0
505.351601100427	1512.24538497103	588.80768650161	460.09861804551	1061.06889004403	140.601556068839	418.64709985361	2878.58061607381	681.26667988219	398.833506495213	341.992723268352	1328.46912843408	768.918925065047	279.446305218027	546.620276369096	0	669.197139356638	1943.77342241027	207.733337505698	2419.84520239426	349.04565618821	0	455.130275345477	313.562899821604	1145.40635416313	0	817.55008143798	0	313.073219129285	147.247720494157	467.708494410863	765.847081749771	1132.5821911413	0	0	365.950878099319	0	0	0	0	0	0	0	0	0	0	0	0	0	0
0	0	0	0	0	0	0	0	0	0	0	0	0	0	0	0	1654.40233184688	1946.21187449682	0	0	4099.48070016661	0	264.138517238024	1853.89818882196	2553.18961349935	0	0	1637.59721013142	1574.28891191743	0	833.955737927883	586.799180878725	2204.71064876852	5580.32362637073	0	1760.6428085079	0	0	0	0	0	0	0	0	0	636.726912153706	0	421.193599625968	300.157222594992	436.598078165206
461.512846260441	0	42.4863168329263	105.316852191554	692.309347152878	157.867622219509	804.416103923898	260.271845024841	876.101104646962	0	217.592303215425	64.6228277194217	596.882870840609	0	746.029727110576	348.081846313837	784.273973174739	205.097610255697	95.6253104866922	340.170520173933	864.865240727042	0	0	132.707782936137	0	108.03170419121	437.545900486197	225.380412026158	438.33693565407	309.563776796459	0	0	0	0	0	0	384.683366983009	0	1469.63885587644	0	0	2016.38484361606	1108.98804032935	1189.73476950316	0	357.996061821599	0	0	79.747840356244	502.355636643383
0	0	0	0	0	0	0	0	0	0	0	0	0	0	0	0	0	0	0	0	0	0	0	0	0	0	0	0	0	0	0	240.241627546114	0	125.09807159968	157.769296896962	0	0	0	0	0	0	0	0	0	0	0	0	0	0	0
165.262174637239	142.94158011049	114.637096598783	221.132146780807	0	0	175.882137544096	190.468328350168	46.3389983224323	241.277877938964	0	92.3934223021752	163.679859611162	287.73612165208	85.6145089728607	368.769238212159	40.5150348168669	0	125.341658786367	0	88.4787673550347	432.602062603397	145.955941441158	94.9577438040072	68.8593498376353	0	0	0	0	41.6168350867919	112.834393952672	0	0	0	0	0	0	0	0	0	0	0	0	0	0	0	0	0	0	0
7024.98312186658	6787.18204170854	2395.84341120311	11443.6166726141	5562.63564567213	4498.99988833032	9309.41910551314	11844.9516497891	8484.99855646185	5951.79366425693	6932.55308979406	8726.74581629175	4493.52433579807	0	5761.21203295508	13945.385761674	4499.21228508582	3784.35868945048	19331.6892857612	8085.86981635281	8693.13039682943	11562.5788133132	4481.10211929862	3594.3384950166	5335.31842563359	10029.1250322358	7600.32198572803	5342.13106038139	13050.264337715	6940.17800308893	3036.36222151838	5490.03381573892	18816.8854935765	6833.19604162051	7402.41586437791	14340.9338998308	9476.52164167456	7454.48692089446	9201.00840863975	6414.94436496708	0	4505.81210688644	4859.03766683222	2107.98809212072	0	1712.54429480672	7139.98026190577	312.720354888249	703.957162475621	1215.5677928847
340.495183223196	43.4690605975261	82.9875757160901	0	81.774493091657	3169.29239163278	374.434094409589	147.490877951993	48.8022595968935	0	63.0152208681383	91.0994434196897	0	200.023050232052	228.776844553555	0	171.33388785126	162.632859284965	56.7640663036412	60.5857857429984	878.069643877372	291.246890667406	150.413489905062	0	0	213.563573086254	109.832220836252	87.1554485130477	0	25.8409366523777	0	0	0	0	0	0	0	0	0	0	0	0	0	163.677915025118	0	297.521694174721	150.395862328556	0	118.730011520798	148.178805277321
0	0	434.864416928194	588.173326115003	659.988672219432	676.568086123119	0	849.341275282378	83.5494401571554	0	132.916220290809	215.694862249601	120.761914226201	0	0	0	99.7926636869601	0	0	143.96097333762	78.6102134216303	0	212.028931752935	0	0	0	0	0	0	0	0	0	0	0	0	0	0	0	0	0	0	0	0	0	0	0	0	0	0	0
0	0	0	0	0	0	0	0	0	0	0	0	0	0	0	0	0	0	0	0	0	0	0	0	0	0	0	0	0	0	0	0	0	0	0	0	0	0	0	0	0	0	0	0	0	0	0	0	0	0
0	0	0	0	0	0	0	0	336.000146927008	0	1426.85011109632	460.908617755902	473.416507895448	440.80247194604	822.638169372121	729.533540093672	0	0	0	0	0	0	0	0	0	0	0	0	0	0	0	0	350.041217042666	272.896534235141	0	686.43853361268	224.637011643839	178.325550070614	0	173.560222421935	0	0	454.196084772489	0	0	0	0	0	0	0
0	0	0	0	0	0	0	0	68.9430429586645	0	163.418886921839	205.497642637073	0	0	135.199805429559	0	59.3206482472215	162.044062317724	365.321249919955	172.166497996483	0	0	0	0	0	0	0	0	0	0	0	0	0	0	0	0	0	0	0	0	0	0	0	0	0	0	0	0	0	0
9328.14929038548	9522.49584341622	14293.6832191251	18600.2570593384	19566.8728945073	5797.64269670772	16154.9403893619	11363.5231226303	13510.4756472564	10572.9768407278	15743.1746408388	15651.4357477103	9579.54371237231	1309.67743745104	9915.57559006923	9210.77952850069	9868.64511322333	8097.44516059535	10717.5989358949	4948.68719427658	9289.41344435485	3915.22345332205	11226.730924666	3802.28439136061	7854.56293188854	7282.98735615296	6708.59218962928	5881.7678810871	8047.74908044029	6226.91492998818	6454.49896355617	13937.8937319141	9675.68173641135	6134.49692253172	4014.22976750795	12004.1616772027	16581.4468635814	2966.26053729767	8261.9129178818	15573.9238670398	11414.1548994732	9961.78014720655	27256.9705966582	6455.38989960469	14282.9874907361	17933.338372864	27515.7490746302	31537.0401218652	55213.5019493334	26934.2078072066
0	0	517.381047773549	970.420850128794	367.558850645707	0	0	900.597124489667	0	0	0	0	0	0	0	0	0	248.549636949277	360.024146555971	191.853966468975	78.1330016586535	0	0	0	135.303472313785	298.303639176639	190.362024181347	0	532.643357142153	142.068128557583	0	0	0	0	0	0	0	0	0	0	0	0	0	0	0	0	0	0	0	0
546.948762650861	369.705730326437	792.301445968969	323.883910992435	372.7536824015	1346.00344213474	758.56703113905	506.006720387502	718.233269453014	681.863658986474	787.201254346724	602.009403250457	111.536432524689	0	874.839725735621	508.658955575985	631.370815610287	420.573510489534	0	249.763874899738	0	0	238.168118700476	332.930232652254	346.153835772848	365.136585227151	431.777426531214	517.303877956905	825.202706066394	103.772411661387	444.769986156998	367.184527674632	605.19827246054	79.4816376606419	290.024954754356	446.755675773704	308.486026675081	152.064039996293	244.000713821982	295.400464055978	0	0	411.020969857825	0	0	0	0	0	0	0
316.632145798971	1544.16625968903	1758.4980194758	2937.00327564903	1504.05081684223	1453.91418625463	1159.64844990223	157.068771808101	2530.16161294837	2792.6327798196	1493.09986194829	1455.75002917268	1615.57695259244	4861.23920423168	1868.87012019321	0	3531.89086223032	1953.8840774033	2327.11132968397	2074.2187124428	3281.64166715039	3678.24736920474	2807.71847822782	4431.54204293853	2727.43101600649	1759.45569653586	4835.7450877988	4537.23357274096	2928.74946927396	4567.44970421706	4562.3924028393	4379.65751827319	3893.09706334026	8137.3335066261	3170.17189397944	1377.51693520944	1516.33740588123	1302.29520684837	3326.03917503397	3029.16071403717	7999.27481123713	4809.50636977659	3403.94443226142	793.677064772295	4128.39499889664	2053.16298334024	61.5766901980978	1805.00908482035	884.804861585816	976.158442102034
0	0	0	0	0	0	0	0	0	0	45.0112770230015	78.989799135253	63.1157618891099	0	54.7881422448935	0	0	0	0	0	0	0	0	0	0	0	0	0	0	0	0	0	0	0	0	0	0	0	0	0	0	0	0	0	0	0	0	0	0	0
2691.13205520313	4366.52378198585	3083.92931480955	0	2973.79614095754	1614.20103615672	5919.23285824892	5138.61606883252	0	2297.00181329818	1471.21504908662	1590.78528865558	2344.14991819708	3743.81737257311	4121.96941271046	0	3809.05856344241	4700.26508293684	7877.02269363731	5322.32916949015	3305.91923645135	0	3396.09953106226	4796.84751853157	893.63412374949	8264.51572612019	5317.24580635519	807.290302934949	4723.06757084521	2061.33503318038	4842.50277132109	5381.30161891182	11889.3811327286	2433.67108896096	9054.66780316724	0	1328.07520642729	2321.03326084179	3677.36421947286	4001.76872374463	254.990113093549	457.272779193003	4900.98795579186	2193.33118497052	0	1808.71572273278	3169.18102127164	249.908301697413	91.622839825441	415.243792439029
0	0	0	0	0	0	0	0	0	0	0	0	0	0	0	0	0	0	0	0	0	0	0	0	0	0	0	0	0	0	0	0	0	0	0	0	0	0	0	0	0	0	0	0	0	0	0	0	0	0
0	111.083675251571	0	117.028208345085	0	15.759861953593	65.8198708344015	0	0	0	0	0	0	0	0	0	0	0	0	0	0	0	0	0	0	0	0	0	0	0	0	0	0	0	0	0	0	0	0	0	0	0	0	0	0	0	0	0	0	0
0	0	0	0	0	0	0	0	0	0	0	0	0	0	0	0	0	0	0	0	0	0	0	0	0	0	0	0	0	0	0	0	0	0	0	0	0	0	0	0	0	0	0	0	0	0	0	0	0	0
637.406982993823	1643.12581515014	0	1560.07662638981	1651.56443556804	0	0	0	894.690422155809	1121.94806969649	0	1128.04511990793	1212.42091855894	0	318.995773135551	491.500964556515	0	0	0	0	0	0	0	789.652409852654	2667.55773267556	1572.88833674836	663.040791453696	1160.80027680308	644.910174082484	0	874.54664568996	674.50538612774	0	0	1620.16326823401	748.571604480156	0	0	0	0	0	0	0	0	0	0	0	0	0	0
228.968823418299	0	0	199.528805107492	42.3427795943855	259.850043696844	463.570374053379	0	405.890326215021	0	0	24.0123470931817	0	352.044656537064	411.603460762887	0	0	117.985396324562	240.399416693104	217.44491684681	221.852505421191	423.370231453594	0	0	0	0	0	0	0	0	0	0	0	0	0	0	0	205.824143392042	274.507641123692	153.584662933116	1883.66915556616	0	0	0	0	0	0	0	0	0
0	0	0	0	0	0	0	0	0	0	0	0	0	0	0	0	0	0	0	0	0	0	0	0	0	0	0	0	0	0	0	0	0	0	0	0	0	0	0	0	0	0	0	0	0	0	0	0	0	0
46732.9638973837	19875.2250596192	57353.9957627799	27394.7802437525	69177.0260838597	141092.690526637	20250.0071466411	48045.1191051099	35853.3509747617	29326.8662541057	25544.2824112964	27720.6431920693	56338.0822424108	10460.1585119648	46395.3387253426	3587.44464029159	39024.7206806378	35078.025381705	21503.1000927203	95310.8877708456	62232.1203913089	18847.613770856	23969.4886590867	26085.3764062815	30383.6616876239	25492.2963213853	40805.9940641926	47658.6137695253	69362.7029478518	44675.1684327563	11671.0873699484	4433.85735950505	24626.9651591496	6574.50616877527	11912.4470514464	91442.8175765967	90213.6677323428	61224.1335302642	75677.7243215651	49499.3449454565	7321.49521078224	45605.6130374029	76242.3536354763	31383.7922502214	801.04097484816	56192.3833199111	921.14018529871	18590.5216447968	35914.7543895908	64540.3117242522
0	0	0	0	0	0	0	0	0	0	0	0	0	0	0	0	0	0	0	0	0	0	0	0	0	0	0	0	0	0	0	0	0	0	0	0	0	0	0	0	0	0	0	0	0	0	0	0	0	0
0	0	477.300094527708	61.9304779181351	1387.70618865118	340.409978435423	471.745812352301	846.192081157353	77.4566676504537	0	359.483564635774	497.777501356131	0	0	1338.47164438046	0	371.410865249503	253.878546875016	733.782064893683	184.289172417891	0	0	0	0	0	0	0	0	0	0	0	0	355.443278069507	0	809.829958269512	289.711111828628	0	0	0	0	0	0	0	0	0	0	0	0	0	0
0	0	0	0	0	0	0	0	0	0	0	0	0	0	0	0	0	0	0	0	0	0	0	0	0	0	0	0	0	0	0	0	0	0	0	0	0	0	0	0	0	0	0	0	0	0	0	0	0	0
0	0	0	0	0	0	0	0	0	0	0	0	0	0	0	0	0	0	0	0	0	0	0	0	0	0	0	0	0	0	0	0	0	0	0	0	0	0	0	0	0	0	0	0	0	0	0	0	0	0
259.650276886569	156.659321719196	227.620822226653	354.53918310279	248.886349733897	198.085113120669	536.375370720173	384.961833558988	0	231.62649894228	130.662538137308	92.5765774013505	51.7708754772288	381.638165615338	33.2423269632652	0	61.5515102325871	0	0	0	31.6989062789269	306.929415549497	64.2730950821695	0	0	0	0	0	0	0	0	0	0	0	0	0	0	0	0	0	0	0	0	0	0	0	0	0	0	0
0	0	42.1495659307344	0	33.0361894960362	182.396577790278	80.3779311246331	58.9080289547622	0	0	0	0	0	0	0	0	0	0	0	0	0	0	0	0	0	0	0	0	0	0	0	0	0	0	0	0	0	0	0	0	0	0	0	0	0	0	0	0	0	0
415.517621926707	51.8096625164962	129.335134096705	400.589475365869	0	215.335560154307	443.535896736069	100.893664191722	906.706330811717	121.898961791332	0	247.949188805673	0	1292.87068632446	339.174110412962	0	176.268824970402	174.060873149147	302.329162707315	217.693194123203	91.2957066937717	499.368674078014	134.217474746195	457.562271395013	0	212.666711159383	764.4658190506	451.336239158854	430.389604120088	0	748.587751437474	0	217.325003234792	732.825373612583	615.542495901365	266.867245665066	79.1565515268896	247.876137484805	467.298778831527	0	2961.12380673889	539.490162844467	0	0	0	0	0	0	0	0
4035.71915915293	3048.41931639227	12939.0837253458	6145.87892353117	4662.85157929144	33973.3150030683	10606.0269651445	3560.58023112645	0	2358.74952854696	1546.25274292708	5661.63333840428	4118.76501331365	1398.48067651171	6762.71039047367	5750.15944388586	4213.13342718287	2784.50412230138	2374.16829892019	2959.28122551023	10382.3673752892	7640.40251644733	3196.77576326152	1485.06973757409	2995.79524951268	1447.89657194005	5021.43274114307	2108.29816163802	1722.47651976226	1404.7148370374	2242.16442876235	1886.13230724439	1656.35298580736	2806.33584179836	1046.09066010325	2507.0254430117	7685.49428010306	1677.57324616748	12875.3334841296	11885.7373809078	3031.43582208187	11959.4239195919	20472.9658382583	1778.86238605183	0	8017.42670618195	12295.6577227938	22447.9767246133	23477.7282311701	14567.6103977226
0	0	0	0	0	0	0	0	0	0	0	0	0	0	0	0	0	0	0	0	0	0	0	0	0	0	0	0	0	0	0	0	0	0	0	0	0	0	0	0	0	0	0	0	0	0	0	0	0	0
75.5473687776467	0	67.9122759292461	0	0	73.2779552865527	0	67.1248917867218	0	0	0	0	0	0	0	0	0	0	0	0	0	0	0	0	0	0	0	0	0	0	0	0	0	0	0	0	0	0	0	0	0	0	0	0	0	0	0	0	0	0
88.1088035787224	0	101.655729113537	387.368715427303	0	85.4296283378137	60.3091649708381	0	0	229.85191182669	64.2653766287595	95.9399710407521	67.5560251429937	676.857833883912	378.714749269066	0	0	0	0	0	0	0	0	0	0	0	0	0	0	0	0	0	0	0	0	0	0	0	0	0	0	0	0	0	0	0	0	0	0	0
70.7350368547588	88.2837424294746	39.3492163230338	69.1630377214282	25.8589903390943	0	44.9516839932792	41.3775149921278	0	0	0	0	0	0	0	0	0	0	0	0	0	0	0	0	0	0	0	0	0	0	0	0	0	0	0	0	0	0	0	0	0	0	0	0	0	0	0	0	0	0
140.303877706978	155.34179851384	593.390537125424	301.786419270448	403.506106238857	502.970277594466	237.073015453104	537.390068736881	151.66197178225	0	407.873947478867	402.20384051373	0	0	168.961427837463	0	470.140335758865	89.8956177762753	182.456188165778	168.687550975421	364.26083511652	0	0	0	0	0	0	0	0	0	0	0	0	0	0	0	193.443167667452	0	283.780069415933	161.776115972031	0	0	94.123281546411	0	0	0	0	0	0	0
284.313477991369	202.859822942302	1240.10418703401	1210.48792832009	2043.18613896936	3272.37856404708	515.508164516813	950.694649421086	758.345199819061	909.195525169464	685.572945915271	999.598686720029	728.379790696151	299.375932398523	1808.50820684252	166.115717267814	108.451849740349	218.857022212389	517.480635316814	599.022569450277	117.746211109643	0	754.8678026911	0	534.546643975748	513.988893089893	2191.73406286254	83.2927609661889	1617.98488999055	507.504971400135	0	0	288.64454628573	179.143919257367	0	1801.16681678822	1312.71549105268	0	1566.10128589799	3199.79904719274	0	0	1001.67797634464	870.006392759302	0	131.081379112134	110.220938277629	0	1007.95115393571	0
0	0	154.034420193558	72.4603662280226	0	69.6803519967407	0	218.829174292196	114.794336753298	0	141.341306278488	0	467.538471394036	0	13.5222056118858	0	0	0	0	0	0	0	0	0	0	0	0	0	0	0	0	105.156563369107	0	0	36.5873763292457	223.424610749595	0	0	0	0	0	0	0	0	0	0	0	0	0	0
0	0	0	0	0	0	0	0	0	0	0	0	0	0	0	0	0	0	0	0	0	0	0	0	0	0	0	0	0	0	0	0	0	0	0	0	0	0	0	0	0	0	0	0	0	0	0	0	0	0
31.5128292073068	55.6411362497188	25.6842191867225	34.575230116975	18.7205069024949	10.9642727263472	30.5420468160526	21.106840164386	0	0	0	0	0	0	0	0	0	0	0	0	0	0	0	0	0	0	0	0	0	0	0	0	0	0	0	0	0	0	0	0	0	0	0	0	0	0	0	0	0	0
0	0	0	0	0	0	0	0	0	0	0	0	0	0	0	0	0	0	0	0	0	0	0	0	0	32.8211294165735	265.063761898371	74.5874710375749	198.281618163718	0	0	0	0	0	0	0	0	0	0	0	0	0	0	0	0	0	0	0	0	0
0	0	0	0	0	0	0	0	0	0	0	0	0	0	0	0	0	0	0	0	0	0	0	0	0	0	0	0	0	0	0	0	0	0	0	0	0	0	0	0	0	0	0	0	0	0	0	0	0	0
152.031099309157	87.3343507079681	0	0	88.0744517917244	107.339778619472	92.0753227710237	0	0	204.387576264695	134.169210871749	0	107.993052774541	435.101803658514	904.934133170192	0	0	0	0	0	0	0	0	0	0	0	0	0	0	0	0	0	0	0	0	0	0	0	0	0	0	0	0	0	0	0	0	0	0	0
0	0	0	0	0	0	0	0	0	108.968884666588	99.4454967859234	57.7747299203855	42.5260762848666	587.066630398909	416.524403309706	0	0	0	0	0	0	0	0	0	0	0	0	0	0	0	0	0	0	0	0	0	0	0	0	0	0	0	0	0	0	0	0	0	0	0
0	62.1270317349084	1561.63799958546	93.8166328770009	5984.59320621341	87.8245596161256	0	686.089947651815	0	349.296797755571	845.230026273971	338.860719850884	4965.69900499603	214.649466077339	0	0	0	0	0	0	0	0	0	0	0	0	0	0	0	0	0	0	0	0	0	0	0	0	0	0	0	0	0	32.457772744511	0	184.859776445774	212.613720527238	0	40.2086382952596	63.5696623730623
0	0	0	0	0	0	0	0	0	0	0	0	0	0	0	0	0	0	0	0	0	0	0	0	0	0	0	0	0	0	0	0	0	0	0	0	0	0	0	0	0	0	0	0	0	0	0	0	0	0
0	0	0	0	0	0	0	0	0	0	0	0	0	0	0	0	0	0	0	0	0	0	0	0	0	0	0	0	0	0	0	0	0	0	0	0	0	0	0	0	0	0	0	0	0	0	0	0	0	0
0	0	0	0	0	0	0	0	0	0	0	0	0	0	0	0	0	0	0	0	0	0	0	0	0	0	0	0	0	0	0	0	0	0	0	0	0	0	0	0	0	0	0	0	0	0	0	0	0	0
0	0	0	0	0	0	0	0	0	0	37.9072173039158	41.8426149297831	0	309.266932554769	0	301.008993628449	0	0	0	0	0	0	0	0	0	0	0	0	0	0	0	0	0	0	0	0	0	0	0	0	0	0	0	0	0	0	0	0	0	0
193.057931427692	59.8843359846151	204.942041542951	349.588698069728	0	219.691558348918	0	0	158.691278345956	98.2092133449268	143.507109002104	356.224774707766	282.338926976294	0	215.116901524092	0	108.839024134503	146.955396601653	377.149378727196	361.258762909531	313.518862027954	0	133.120350081241	0	0	236.567412210545	1331.44483348537	0	284.491516334509	178.059164637963	0	0	0	0	0	0	497.429314425445	0	316.314105754327	717.209480094624	0	0	171.904322787889	0	0	0	0	0	0	0
0	0	0	0	0	0	0	0	0	0	0	0	0	0	0	0	0	0	0	0	0	0	0	0	0	0	0	0	0	0	0	0	0	0	0	0	0	0	0	0	0	0	0	0	0	0	0	0	0	0
58.6786699087975	0	204.592630832406	269.320761072685	67.5352632176423	614.716382674542	408.443721796897	194.308897277353	171.18428925732	0	173.306740194054	452.654745104753	56.2442544297122	0	51.2025308414319	0	227.154602487832	71.17008998477	123.414111869631	518.960810692455	373.202764267445	0	0	0	0	185.623646864445	72.4539398081196	0	68.7601976691023	95.527831835739	0	0	0	0	0	0	167.406806101255	0	30.9232900273855	385.465795111647	0	0	593.091348072429	0	0	0	0	0	0	0
0	0	0	0	0	0	0	0	0	0	0	0	0	0	0	0	0	0	0	0	0	0	0	0	0	0	0	0	0	0	0	0	0	0	0	0	0	0	0	0	0	0	0	0	0	0	0	0	0	0
164.898979775134	39.6177290316401	21.4700211931028	20.2044482469536	0	92.5085592684183	0	0	303.341614018405	0	83.3777352185741	70.2554416784761	99.1980751548224	0	282.150524920669	0	212.254533938193	44.6325943501196	88.2655858955198	188.834792181974	146.795898040369	0	0	110.160738745231	0	42.4001515427368	852.566148544879	0	0	257.535013389529	0	207.921231425031	153.663520595478	0	84.3302845986036	0	0	0	0	0	0	0	0	247.692230987845	0	73.07365615846	182.303902631718	0	0	97.0072208332411
69.6426148085844	127.533339977265	0	80.2230142653458	47.3023736857649	33.9056321625943	84.1154143014321	47.8098344865736	0	0	0	0	0	0	0	0	0	0	0	0	0	0	0	0	0	0	0	0	0	0	0	0	0	0	0	0	0	0	0	0	0	0	0	0	0	0	0	0	0	0
41.2226168488883	41.012753602017	0	30.0802611446274	14.1534661421974	0	0	0	0	0	0	0	0	0	0	0	0	0	0	0	0	0	0	0	0	0	0	0	0	0	0	0	0	0	0	0	0	0	0	0	0	0	0	0	0	0	0	0	0	0
1462.28493895062	0	326.749653592916	395.243670293869	90.4072252971558	2329.67807826517	586.437071987389	524.61230406868	0	0	0	0	0	0	0	0	0	0	0	0	0	0	0	108.878014276037	121.273842787512	302.630663323818	1269.23112678081	449.872064085782	517.810250993891	648.636971873768	0	0	0	0	0	0	0	0	0	0	0	0	0	334.961365387348	0	2499.04365552309	569.086260358833	0	258.227533682509	751.387532885957
62.6113892750254	69.1651244458723	36.6982524538995	66.0948151464908	29.7208086632119	23.808740729827	0	39.5459147309068	0	0	0	0	0	0	0	0	0	0	0	0	0	0	0	0	0	0	0	0	0	0	0	0	0	0	0	0	0	0	0	0	0	0	0	0	0	0	0	0	0	0
12246.4767565943	15340.9108223631	6192.92505015819	17692.3686517324	1194.00267436089	10980.065728081	12974.4058851737	11687.1299672017	24154.8036710006	6512.53680487081	5265.11177823533	13780.1615071748	4391.14163429459	15347.5163159202	10119.5845147489	10746.6004470775	15098.264965694	22302.320681393	33826.6230601909	24180.0611145802	24741.8083169794	5557.83274054107	4837.32238638824	13256.325060158	16479.3601357801	16501.9248044506	23797.8154646112	15427.3917524174	13089.5706344716	15055.5056262832	1022.17324629584	21869.4696798725	28800.1233961163	32243.0679174467	29317.0902848014	18609.0511708327	2525.09963030058	17162.7627918415	13748.4795504557	7155.83385198562	15024.0610156678	3575.54370222445	10806.9456076825	9960.62113530379	11007.4472009953	9740.75217835559	9288.49258088514	1887.7858128936	878.759952306165	2866.24883276496
0	0	0	0	0	0	0	0	0	0	0	0	0	0	0	0	0	0	0	0	0	0	0	0	0	0	0	0	0	0	0	0	0	0	0	0	0	0	0	0	0	0	0	0	0	0	0	0	0	0
758.424646031068	384.61505542234	1793.94548286442	208.499874627478	2972.08086632119	252.613186138467	288.285841945154	918.080581528594	372.528509240969	380.586265001825	2025.1672875968	907.236186707325	1222.49361021629	0	575.15679746975	252.394685739948	1396.22461282427	1508.62867384254	1444.8205364327	240.859609616757	1049.07824748392	777.269967832211	1128.27379879818	246.301164627099	341.917039876125	1347.86969509614	499.020670444461	0	1167.1674878481	0	1484.16847165837	195.241350367926	1798.36638457987	649.779776406686	499.482178830124	2596.82933947779	587.379941160547	139.012811739304	589.198843991078	552.313294540773	0	0	887.340473442969	1171.54285500805	0	973.881212073173	728.225339388019	0	206.061465336966	295.885402762172
342.31115753372	347.118926258148	117.434914244813	260.228400177117	95.9598143342436	259.259988164506	192.18403008982	142.712790314026	130.782563447219	67.5134741299107	73.6259533216648	77.610189297309	69.0627894292713	257.3136309304	131.913407115627	259.081412103794	114.274829715924	49.4083919732985	62.5211524545732	54.1734886786276	96.0585580757153	274.386245073729	90.0102557289561	69.7657596550174	0	35.6971125892954	0	53.8713866536232	0	0	113.261554255351	0	0	0	0	0	0	0	0	0	0	0	0	0	0	0	0	0	0	0
0	0	0	0	0	0	0	0	0	0	0	0	0	0	0	0	0	0	0	0	0	0	0	0	0	0	0	0	0	0	0	0	0	0	0	0	0	0	0	0	0	0	0	0	0	0	0	0	0	0
6291.49974800661	14823.1048273169	8757.0426339904	11691.1409242671	11459.5048061981	6114.36368097723	5370.61147449861	12058.8796644891	8031.57470924036	8395.31436170846	9341.58339676891	11482.3975357025	12560.7844787929	9254.61479602095	3785.66379142027	5889.95348471984	7502.27208990371	18247.9480291874	21608.9691468592	8644.64694581495	22140.3092401688	42705.9101222658	14220.4235419042	6029.61799959444	23854.9368010212	11907.5153290739	6979.85348552888	10240.679742594	6354.13543260289	11456.4020182452	9682.76295105312	8913.60170115731	13046.9026920689	14924.5612563992	14846.3582435921	6657.46219135285	11453.5565655808	11558.7756824424	5174.14263111781	16273.6528270018	18366.4478764061	12526.8034169021	7565.13751121763	6060.86645272281	11673.9909002413	4412.79964103391	12731.251673112	4009.90718331831	2341.22833455805	4001.59376846213
337.998218546226	281.102294766251	150.991002265478	373.429191781577	255.036834501368	58.0597289245837	277.626912203719	273.035130639595	0	384.062872473631	187.310752569267	144.637819682526	0	562.367519790602	82.8276234199633	209.223309327265	0	0	0	0	0	0	0	0	0	0	0	0	0	0	0	0	0	0	0	0	0	0	0	0	0	0	0	0	0	0	0	0	0	0
683.714327912178	127.4752139535	309.734871166381	606.636568842664	403.530610162234	813.426260476509	0	715.120449815831	365.248282231801	0	403.650065203752	699.034033060352	0	0	239.926859600595	0	408.253888947208	235.661525555219	288.960456629501	637.704782142609	1124.45917353861	0	240.968471866268	0	0	0	0	0	0	0	0	0	0	0	0	0	0	0	0	0	0	0	0	0	0	0	0	0	0	0
557.333865739168	0	3516.1351719836	306.332599718232	946.390528642567	231.978597081127	0	0	0	0	2922.13278469013	254.752092489328	1004.81308475553	0	396.989003249467	0	0	0	0	0	0	0	0	0	0	0	0	0	0	0	0	0	0	0	0	0	0	0	0	0	0	0	0	0	0	0	0	0	0	0
701.561950432794	720.665817988436	708.898628538898	658.791860343429	2980.41220026916	391.623327727442	362.202776595085	1426.91071733853	1141.5466632191	489.060376309048	833.210388121967	524.727465949073	3465.55785843838	464.195652568161	212.896295289396	711.503829580027	388.372791088647	1125.07800295984	1018.46030081612	492.32464363252	2975.71649521486	2555.1700023407	2639.23695625306	0	1692.53653565249	666.689675638833	299.364728928206	612.674658981118	312.126425119821	564.195367549982	1803.79116813797	600.532024086551	699.624184210299	761.49407579152	659.453639392647	402.2279104426	663.004227867343	622.138001279505	418.095037746183	2214.02983192028	1349.4004842374	0	573.341029547635	310.002277879751	0	418.719865448689	421.97458838951	569.715297334379	265.311567863124	0
0	0	0	0	0	0	0	0	0	0	0	0	0	0	0	0	0	0	0	0	0	0	0	0	51.4453576010452	62.4858429049709	93.6256694230596	0	87.1853829078144	109.02328238608	0	0	0	0	0	0	0	0	0	0	0	0	0	0	0	0	0	0	0	0
231.979368329964	175.075583582296	0	540.330616857195	0	1212.73766469882	0	0	483.958391570613	0	0	591.757474971942	584.547273112293	0	561.135820464489	0	701.553856582395	0	0	64.358987313859	352.163748581253	0	585.45794446138	0	996.788687318801	0	837.739740280419	656.485967587821	895.925349500566	375.306579037291	0	0	0	0	0	0	0	0	0	0	0	0	0	0	0	0	0	0	0	0
638.598716135104	705.746805221905	320.47038864979	1053.57282650081	391.03360924028	262.817675933013	595.744041890296	774.629359488701	53.6086230592568	842.895895014529	419.184880551154	179.244618876058	241.901899344747	793.244585435422	268.327374751462	1058.50134188892	0	0	190.385415255077	107.369194009485	166.102125383325	354.498453461554	424.295701719951	96.159168835013	0	0	34.8492104222499	158.438555572484	77.7805624138097	114.559268263244	2503.47974392626	1696.70995823571	135.910744186715	328.569243250392	0	17.5407589857882	0	0	0	0	0	0	0	0	0	0	0	0	0	0
0	0	0	0	0	0	0	0	0	0	0	0	0	0	0	0	0	0	841.658980404172	124.374654866622	100.742646351148	0	860.974334973018	0	0	0	0	0	0	0	0	0	0	0	0	0	0	0	0	0	0	0	0	0	0	0	0	0	0	0
67034.9891970668	35143.4783522752	61111.4268819731	106188.353186485	51357.7730045559	80523.4901321704	70683.9872099735	35714.3952121274	47381.5551028714	43482.0022166374	26795.5721000451	81646.7373921212	44681.3563353845	14517.3990812226	83191.1302312108	40727.372611335	65942.5595123218	49447.0503600366	29025.2789221403	34436.977781169	23880.5105816649	16819.7010705856	61966.0614086311	38449.2143005495	52536.269119363	44739.3548520006	47928.3908317496	50283.8739783638	66327.2239720565	41246.6587242807	44470.5912111596	50050.0619768042	52791.2668536566	40732.0683152021	56886.2918087663	65124.6631685031	33619.927459869	63033.809594605	45751.2735206153	58508.9269789536	28148.2220912059	54884.8999913501	46212.6832831281	28441.3048755608	33137.6616936023	61036.9843578004	32393.7745643083	28508.8411128545	50317.6250120961	31109.049367973
223.989081363659	194.688272767907	1181.46395474255	645.180272639095	0	812.853559518652	0	133.717678359215	347.563691962929	351.533173339901	108.582122673638	452.083872068363	322.657290021194	4429.14671749785	7076.0186420727	836.064040717041	691.597943589854	669.206411656401	590.384256391077	319.848565328437	0	0	1224.40647048961	225.804672932722	69.8132631652807	459.005902573147	476.661874701595	440.391957776087	402.244000384217	662.702652729053	2650.74325827487	316.431752009873	80.8061967138976	0	177.223839908145	0	0	0	0	0	0	0	0	0	0	0	0	0	0	0
0	0	0	0	0	0	0	0	0	369.107523064553	0	94.9861373424494	217.346608833213	0	30.9153888041911	0	64.3723522471403	300.881197704384	535.952959935531	237.582962598682	154.403487504524	0	139.066305433264	0	88.8509376616927	0	96.5551960720983	98.4700465485368	74.2544719967469	126.429562444494	0	0	0	0	0	0	0	0	0	0	0	0	0	173.286204804387	0	337.07115459273	330.117538952632	294.39334908642	0	223.149662461927
105405.958886461	171176.29615468	176791.691689049	102221.675977598	232706.409128473	89641.5835642362	85183.2666376604	202446.125315346	103683.155337364	201346.369349131	245447.247668632	127123.910653591	186932.599311116	98773.7306073798	75928.412512613	125081.11668841	108540.961307257	145825.382220079	210821.793360922	137036.795962662	210969.297350972	165211.150672886	183864.283885478	169012.498722695	119173.203863867	156465.594741962	129359.220273945	131547.869405561	102623.863407582	86347.123926141	189584.421336531	157622.892056899	163789.080334206	162411.839364744	192821.450556503	101278.215154143	198685.198969612	138880.267105685	112813.024650275	230326.178934171	160133.048811685	132778.50091692	171445.013054754	115894.00226771	206178.830535466	113834.266835941	160185.758017721	128490.027272699	64190.9415985328	103009.506550869
0	0	0	0	0	0	0	0	0	0	0	0	0	0	0	0	0	0	0	0	0	0	0	0	0	0	0	0	0	0	0	0	0	0	0	0	0	0	0	0	0	0	0	0	0	0	0	0	0	0
2140.01222655779	880.027999812737	1188.2242924031	940.45738808658	180.758091570546	462.291155012124	658.345660500377	659.955256177476	416.315894019412	197.012154721092	975.71680555151	839.302295376838	378.705609900859	917.410137339433	980.553441251472	496.050915087081	2710.37439971312	274.055251030227	509.77774896395	1069.70724306633	1268.4566647359	444.228762084947	0	127.170387868418	0	463.992187166571	1526.50029783918	0	414.7244668726	337.286473455152	0	0	493.632052884997	780.505653283986	225.117753685999	634.277437081959	400.047779518285	0	4143.8728208688	0	0	932.982467412003	219.32039757183	0	0	0	0	0	0	0
295.691692030744	178.71814773828	293.834151874916	0	296.276937543816	0	0	83.5549976872789	0	0	0	0	0	0	0	0	0	0	0	0	0	0	0	0	0	0	0	0	0	0	0	0	0	0	0	0	0	0	0	0	0	0	0	0	0	0	0	0	0	0
9626.93381366383	1841.38399454432	2542.84910579904	5482.3701763595	2859.36281878984	3221.18256932954	4512.99868997178	4648.50010960462	14202.8040312836	1897.48881805611	3094.77334210925	3499.68957683985	3651.28173475061	4599.59897047748	3158.05815404195	5928.64932568073	3151.4766559104	8194.09112744051	4226.36565436526	6041.7202407176	17717.9924657864	12386.6839077945	2029.29702014225	3268.50841329946	14581.6814946132	1898.53622519538	4334.93666716167	6186.56697217404	2789.94372934109	6417.94208214441	534.29210659096	7154.26820448397	7881.01660082214	13653.3393583955	10675.46026102	3533.03496013678	5754.96124678051	6190.62965779551	2488.17757035093	7419.56611794077	13480.2118831598	4943.5717107905	3660.54546983936	3486.05301258679	6363.48466605527	987.461615440253	3052.47944781949	1900.73828653096	528.155214086457	1459.85662418957
389.980483184967	0	654.30953492043	1019.88077772771	1008.40995870819	532.40363591343	169.043963868066	743.246011139322	254.525218058387	690.373760767555	667.656881500019	737.877185911432	293.211914683132	0	94.7763643175678	0	0	0	0	0	0	0	0	122.63568587169	0	274.469868120019	183.227709079173	0	363.281992358413	0	0	0	0	0	0	0	362.136995790921	0	1056.34566562345	196.681259225325	0	0	505.730636830204	136.628401198279	0	364.342821762541	399.148211885068	0	643.657943462913	398.26529892308
1915.31378022908	760.385267561666	4103.55027956637	1218.97832461091	347.343113860193	875.538282542295	294.061061690168	885.900885239554	1028.98587183949	1981.0725308982	1521.33467232422	2050.88516960993	1132.97083833562	8175.46239091411	4682.5612093758	1756.51478076033	2777.11589051496	1413.49930524634	1462.16115736924	631.942297209045	213.494349883228	0	3632.94035908415	0	167.614749284242	1097.58498050409	1120.68100410539	825.863107363799	405.916413511833	2535.95672366208	19215.8062160172	780.355791805497	292.310545286001	470.361560757636	959.073735832661	144.745171958241	357.994100084375	1047.45605794413	708.090156607424	764.366232080441	0	0	463.305727812994	589.045424163911	891.787285709372	788.855144973924	1324.01758280161	0	0	112.285766296295
0	0	0	0	0	0	0	0	0	0	0	0	0	0	0	0	0	80.5164984092104	31.8286170365594	26.7324140162556	41.7852170362139	0	0	0	0	0	0	0	0	0	0	0	0	0	0	0	0	0	0	0	0	0	0	0	0	0	0	0	0	0
868.461339409364	182.690092695603	1065.80394562884	839.33631903557	0	278.02028317795	470.775928120314	230.014243081075	122.866200097444	243.012883185804	459.070802437641	1804.67238628994	222.443666775987	0	795.090782451733	0	1451.50451243408	5197.47141082944	2851.71074622737	462.010294700098	1570.16569391115	0	0	0	1769.3062624997	696.774708185732	720.677857665051	804.726572262255	261.039715627372	924.438362698336	0	0	0	896.968117793805	1208.42158173602	69.9067206553224	0	0	0	0	0	0	0	1253.89962454464	0	1125.03941608146	450.090767686305	0	391.13060935733	0
157.479022240728	0	52.5204809335751	0	1494.27375141506	88.237598488762	125.090573900284	114.576369700448	0	0	0	0	0	0	0	0	0	0	0	0	0	0	0	0	0	0	0	0	0	0	0	0	0	0	0	0	0	0	0	0	0	0	0	0	0	0	0	0	0	0
0	0	0	0	0	0	0	0	0	0	0	0	0	0	0	0	0	0	0	0	0	0	0	0	0	0	0	0	0	0	0	0	347.970280107417	427.561865158925	424.451316796374	47.6203870156542	0	0	0	0	0	0	0	0	0	0	0	0	0	0
0	450.205429406622	491.757595666922	218.135800576585	0	101.911267721965	0	531.598447357526	73.657520060718	0	869.524436406678	249.804526173942	81.9199594105298	0	0	203.110642142509	0	243.571626226237	271.430001526917	114.894141090284	394.857985433986	283.077299503459	447.557813497158	0	323.452728177713	113.299094761712	56.457151084199	0	108.709166722953	0	285.150860053402	0	0	0	0	0	0	0	0	0	0	0	0	0	0	0	0	0	0	0
731.15665677461	758.496171789281	81.9393435844553	138.07900041852	0	120.213401969122	189.196002910465	62.6870619047912	442.256120353049	388.852278592286	0	280.8695339042	101.927360647732	0	144.472938369546	0	351.007389240099	621.626858748018	292.903166231915	581.980326774416	0	0	0	0	0	440.934804046645	391.58880220022	170.300082818148	0	74.0919242890535	0	518.367724893963	762.721667003418	145.604091502002	0	28.7353759546393	0	0	0	0	0	0	0	541.620418153319	379.046537402586	209.196413581761	111.731415141322	0	0	349.932207987074
0	0	0	0	0	0	0	0	0	0	0	0	0	0	0	0	0	0	0	0	0	0	0	0	50.1885250607848	0	59.9897454648949	57.8719470516106	331.636119860283	0	0	0	0	0	0	0	0	0	0	0	0	0	0	0	0	0	0	0	0	0
90.3078349703722	0	124.597833810983	0	129.35866189625	47.947218374784	78.2961089095091	173.393904571158	0	0	0	0	0	0	0	0	0	0	0	0	0	0	0	0	0	0	0	0	0	0	0	0	38.7375363111528	0	85.8717991644962	17.4734060634386	0	0	0	0	0	0	0	0	0	0	0	0	0	0
126.031454610206	86.5496493871311	261.247805174096	518.677860179014	204.892005703943	187.46411353859	133.305199440902	109.689689161617	137.168665488756	0	117.497632576481	702.197621137017	196.224312409827	0	116.566990308812	0	183.425405636954	128.800823445048	80.2596950083962	206.088530315503	0	0	0	114.67737420014	242.380243341979	123.659857916907	237.179626226724	0	173.702271863492	143.104046944898	0	0	84.842320613234	161.078191391392	160.078422797708	43.6989502033016	0	0	0	0	0	0	0	0	0	0	0	0	0	0
0	0	0	0	0	0	0	0	1228.76802369787	0	145.565188553603	2014.49201354002	1206.29451431803	0	1235.18130760626	0	0	0	0	0	0	0	0	0	0	0	0	0	0	0	0	0	0	0	0	0	0	0	0	0	0	0	0	0	0	0	0	0	0	0
499.194313203808	660.360068331519	482.921049436474	808.743938749592	0	636.426955349674	489.889505257758	2243.52933182756	417.482143977191	0	730.221365937457	623.869083268916	1654.54309127785	199.795931973585	407.869479232385	0	0	1296.78071451797	0	1642.24690303469	843.321214534399	755.329883760714	0	0	670.174852741498	0	724.634744758138	86.0672872719709	196.542960073612	346.500444799205	0	143.934384097524	527.339856192773	0	0	364.734783668007	0	0	0	0	0	0	0	0	0	0	0	0	0	0
885.060479591495	4517.45769036413	8056.95523206524	3127.02643072934	15680.7956862472	2739.07249026066	3233.38829642629	13609.5862888113	469.716005722581	1565.92469750019	6100.53332620602	9961.25875748653	10350.5875614308	3168.64038300496	5001.55698251135	3118.20441501313	8322.09850546231	8152.45901864567	9503.75547033694	6032.52478603638	2767.36491287439	0	15756.3980728399	2722.53751951006	1212.89064808698	7112.98517001476	6371.54168663981	157.578281502313	5800.6912979801	2310.9533491696	14949.5426930102	6098.64593885574	6742.88253619486	0	526.707213632642	6009.75158809117	2354.26389691386	4432.29254820969	6537.1987075092	4335.37225476498	0	0	6237.88548570266	6991.2842482859	0	4729.02903372451	6806.54719489964	2665.38086815726	196.45955158863	3351.31117069741
8419.59464315159	7955.99950293054	14355.7162800552	12644.4012908875	2810.60001127084	3517.59870145684	5691.4570158883	10107.4652359827	11202.3609580877	0	7263.94358506984	13789.9139215465	12038.1083692307	69743.4748101039	26857.4658296528	29064.4036228211	8170.30156045259	13055.2345736488	13727.9307304786	13373.5627732104	3100.3011972192	0	50315.8250188919	13894.9773134821	5058.63282054581	12402.7972886891	8855.32262097527	22719.2115034862	7965.98050689571	24996.9958010606	47839.8180985406	19773.5208093318	10907.2282755648	3598.48490398445	18959.9999708597	2776.81131531191	5514.93633679807	6421.25732029207	9301.60407447822	713.093427388966	3954.73009654914	2718.04025577421	3922.19891448177	7244.71076798433	0	8979.41813653169	4882.35009148699	29558.4381145028	3009.1158730675	3450.94701490874
31.2546203600292	34.2895101864507	17.1153017993826	0	0	6722.12087928508	0	0	0	0	0	0	0	0	0	0	0	0	0	0	0	0	0	0	0	0	0	0	0	0	0	0	0	0	0	0	0	0	0	0	0	0	0	0	0	0	0	0	0	0
0	0	0	0	0	0	0	0	0	0	0	0	0	0	0	0	0	0	0	0	0	0	0	0	0	0	0	0	0	0	0	0	0	0	0	0	0	0	0	0	0	0	0	0	0	0	0	0	0	0
191.40652978906	233.816774432852	634.053841555507	854.205743227433	727.570492891489	1609.77561966419	147.133397354537	1086.50817076696	882.992581670204	311.430143318822	571.556472690361	1370.8802377626	991.373630407233	105.087618192768	283.337485936987	0	1150.49178504233	458.696627257375	1489.50457859339	2532.85734042645	2020.45900695696	159.204670161387	414.291152327642	199.102324123299	437.470740866645	921.391769870696	3074.93033137499	337.113491921431	281.860576617303	840.186835142864	0	328.734783455141	856.486641433416	746.615861166819	106.622472790266	527.841110624544	295.056844333794	0	842.389929217759	851.311493554289	0	0	383.018386461045	0	0	0	0	0	0	0
936.248255469382	788.479512381755	4694.00374115388	4456.78421170621	8156.13089582824	7065.5679082546	2312.39014845545	5924.10471840751	1227.49575101666	1874.33342483782	3294.62817458951	4215.42164621463	6111.50217653897	207.188631286692	3331.89848622357	933.122564885423	1941.67958668411	1926.88268112779	682.563346632696	2595.96881105523	94.010717306436	749.728982017111	1905.31426080199	937.29218960272	1057.8797323446	725.05263087998	2317.85387978739	1266.59689589625	5127.31992215859	2399.48160401216	378.634892294713	591.454381966123	1325.57588851131	68.197651616606	560.287063584351	4553.80591663468	5673.70036727569	2133.88023817217	1577.43729295471	6507.42851218064	0	1653.87028974702	4833.62252826543	850.554195031099	212.465227264467	1581.53497497776	125.031132588446	198.17284665163	1785.34647046989	977.522597946949
0	0	0	0	0	0	0	0	0	0	0	0	0	0	0	0	0	0	0	0	0	0	0	241.983261132206	0	31.8088132491167	90.081156707746	0	0	147.518579889006	0	0	66.622481831841	0	58.3787320421698	65.1938870053623	0	0	0	0	0	0	0	0	0	0	0	0	0	0
203.343723420893	137.966961243209	0	475.102810432466	0	1453.34148529677	202.661718838408	167.674678459045	267.975967571442	864.5339832641	96.8091138893752	365.644179808212	151.493282526543	0	480.348286291323	0	244.832493674896	357.471128444792	0	0	90.994553639466	0	69.8262322724602	0	88.1304286588967	40.5294581952711	0	65.1643365206066	338.980946115515	0	0	0	0	0	0	0	362.066538380946	0	729.333773048841	143.258960343118	0	0	636.343014609282	0	0	0	259.983779181981	465.70842281644	1930.82395660495	775.784935496946
10327.5026531456	20277.7477741967	12987.4441932546	19717.9346239715	2314.32205112901	4516.18091706603	9448.04397301434	9677.07537222941	14009.8426746329	24962.3055266923	7082.79856669411	12766.1482762859	9972.24070493146	74661.7206972108	23072.2966053227	50619.2627251006	8591.27689377915	10882.0384945584	14832.9846162663	13224.9029225306	7618.7089615447	38793.0042834583	46324.7463426046	27105.232692	16858.8958640135	14339.0820308065	10530.087001459	30612.6533857471	11920.1365791463	31119.3685084757	68943.6728523992	1259.12105602023	11773.9374142105	27353.025348489	20157.9770049247	3966.52585203664	13754.2258593068	29821.6589333192	15983.1621211816	16413.3953571322	113881.728135116	42126.4653569895	5808.27778197731	13595.7163389349	78038.615081851	14448.4405782175	18804.4968221523	65709.2386734005	13159.4177963028	11686.0935130011
0	0	0	0	0	0	0	0	0	0	0	0	0	0	0	0	0	0	0	0	0	0	0	0	0	0	0	0	0	0	0	0	0	0	0	0	0	0	0	0	0	0	0	0	0	0	0	0	0	0
147.346453079978	79.0513923213555	0	0	27.1576982780425	70.5689062101434	0	128.769461843229	266.39976308305	206.841652127147	108.1257166023	163.628862693122	191.905473384141	818.091322911732	445.654404918519	560.802664343336	159.423666012035	138.016388098991	305.330002793597	258.162390175252	48.7497298062353	0	504.968889496116	0	54.789128254866	120.808640149392	189.253619061898	88.3347646224869	163.184251140179	100.037403164004	210.835646394814	153.89873118698	246.309307830682	451.624279656852	254.073059940029	48.8233850453979	0	0	0	0	0	0	0	0	0	0	0	0	0	0
0	0	0	0	0	0	0	0	0	0	0	0	0	0	0	0	0	0	0	0	0	0	0	0	0	0	0	0	0	0	0	0	0	0	0	0	0	0	0	0	0	0	0	0	0	0	0	0	0	0
0	0	0	0	0	0	0	0	0	0	0	0	0	0	0	0	0	0	0	0	0	0	0	0	0	0	0	0	0	0	0	0	0	0	0	0	0	0	0	0	0	0	0	0	0	0	0	0	0	0
120.966588759761	113.34574634312	71.7127503968398	158.042662384877	0	37.7999986760232	0	0	0	0	0	0	0	0	0	0	0	0	0	0	0	0	0	0	0	0	0	0	0	0	0	0	0	0	0	0	0	0	0	0	0	0	0	0	0	0	0	0	0	0
10632.8133341024	3154.59618647095	4593.23166666338	5028.65058621504	1928.23823441076	1979.80985673786	6319.43256407393	3080.23763297622	6609.80998798392	3025.57207740873	3722.68604273873	4073.65484217762	2201.6972213882	2076.20155977779	6762.71039047367	1076.04203902778	4855.65855271999	4277.40180646359	1412.76776762789	4305.9249120593	1002.65434588171	2317.22824550898	3932.92339684431	4174.09382200872	1495.51284143723	3746.74109449472	2827.02897132616	4565.09277938423	6761.25685667222	3378.42448002472	2199.66197864579	5157.18693798991	5126.67047694094	6602.97624253264	7140.67298298555	4405.62948746563	1625.87519258946	5984.92038641927	2808.16904032473	3878.08388071287	0	3920.65081914508	3609.10277972827	2711.30759377251	577.403517780634	2260.3334224605	11295.9852756608	220.013397026353	1004.15435141296	2119.47844273871
99.5239045962801	0	472.666604670482	48.1391992870112	870.599893639422	751.782811921698	88.6611343382204	199.492398411875	38.5852031485903	0	402.346047857073	192.978872676556	171.575194085594	0	206.232003749859	0	134.540029155988	162.763703055463	131.94569737041	49.3581355772287	60.3186402154892	0	87.3096411690692	0	0	68.7237183963412	211.984266844838	51.7816624091444	281.771635361868	0	0	0	0	0	0	0	153.404570158835	0	132.549225676107	93.3530916736456	0	0	591.943073739592	0	0	140.950729395843	530.296462394529	0	91.1732184740621	109.431532528471
0	0	0	0	0	0	0	0	0	0	0	0	0	0	0	0	0	0	0	0	0	0	0	0	0	0	0	0	0	0	0	0	0	0	0	0	0	0	0	0	0	0	0	0	0	0	0	0	0	0
8441.15933808905	5374.23528067058	10016.6935651216	5136.91436960594	17965.5415018609	11958.6901830376	9216.83924700528	12136.3426004379	9996.8825926376	8198.06471577487	15424.2573549661	12141.7558927337	8020.89816495553	8427.45009868345	9889.3635342922	8860.07189297879	10463.234361389	8357.64584056307	7974.86030228981	23029.4032188035	6045.76339328611	4438.61806453469	7033.87337643257	4674.17569957625	10505.731621754	3519.51376302259	21706.8628392763	3912.08209115273	2622.93500421722	13569.5804899834	10328.6293287038	9869.91301025437	9611.35050395468	15827.8476496979	10078.9885024624	9352.70163404139	13797.9094534915	2074.58860540006	47532.2118946741	5495.69259403667	7897.27106635087	11805.2370788795	14358.7877740133	2877.28141607879	11267.9613889898	6776.34412908423	15225.1053829191	16486.8612712805	22098.8894202747	15455.8857228926
91746.4271194902	83023.3372786785	34781.5574692436	62716.6257228409	11906.701407817	47825.7363534203	109768.362396971	41142.2303735915	69049.065682099	42219.3406035375	26574.1726331415	86258.9157986273	30124.2471593513	170713.438976861	58020.1381789103	62942.3997695681	112935.083399644	99352.0539168163	105821.595597379	94409.7332120861	56310.9880312663	24711.5647618664	20253.841979106	125354.700415545	120198.15329038	133053.482650961	101346.366588427	106759.442390247	54627.1452732916	106699.593893433	25094.5998816377	98578.3165505136	139488.618211018	152423.667309001	113090.542070828	72353.8768340234	22416.7295577337	91243.7257831206	55078.406404551	30493.3445384145	166907.6371513	70713.0331843539	35778.6971787511	122831.039542049	118310.70355148	77053.5457982821	78337.9681298808	40234.5517298498	20473.7580246795	47664.6545719975
1293.2574550789	692.377819755794	1349.35833312106	1718.38433289171	421.271450686733	3764.03365908024	796.676623688849	1190.46777452637	1076.51939284595	1665.53906718571	208.33094523368	642.446243328129	540.44820114395	2336.93332049812	2737.67612742921	2223.84147544182	3178.21012598297	1321.31392148635	1081.03256246924	676.75481302219	3140.79470021354	1188.08645399842	1307.64984541794	1073.60424763187	139.139421652615	482.531795654871	5920.0751713201	1201.93391115163	742.286503419434	1286.4395679536	682.783706809766	3127.2975876418	233.46509258334	1162.35460599461	535.830463104252	402.620802489639	2680.95142116589	3259.2725406841	1640.49953060269	931.091774392362	2923.81866356193	0	253.263386850486	261.47863365944	0	501.809761968094	0	933.724470246434	82.6603875546209	127.312467603364
1117.0795723595	52.9382761446136	731.585005107612	702.816137406952	89.3217014915821	156.600738282431	4166.38753716667	0	872.142922972075	143.946062684644	1778.42452704245	668.872907637712	512.355050165368	0	942.051393284646	0	253.187471275735	571.073583782862	804.276252322027	0	130.468769373084	0	352.606660675681	442.928372521108	743.342034574723	249.12013268701	811.495567452172	0	421.265952756167	57.4364474654816	0	2077.77141867564	0	0	126.014096839576	494.838178673256	867.048887155741	0	4524.06973314653	0	764.129940465518	0	515.621106417039	0	0	1788.09568170195	658.843684279788	508.645128529257	38.4661067447674	962.516883652879
1292.17922033203	3579.49742019824	1721.73393601847	2758.66003081007	1732.79494156075	1411.51696079871	597.360515610275	1657.59823640496	1514.14585427569	2573.08534782396	1404.88025362508	3168.58321573327	1429.38393721671	1106.47473160044	312.24493235524	605.579280312364	2380.44650526587	1503.72203244886	8838.9708234855	1804.24016300218	1180.1029917265	121.159089014568	128.08738658327	684.08057272961	1693.04393635869	1741.31766801481	1442.28534543028	1498.87089484231	2771.89726170616	1807.15487475161	482.103796611147	4313.59799808058	1693.10110078604	1539.37026711386	4458.4376383325	1156.3000035813	634.445491024031	1954.67989351967	806.345681578959	1942.21790695031	0	493.257507723439	948.19901308332	519.839436190049	0	1001.73489653014	986.886667871912	0	258.637188691543	0
18298.7786383866	12805.6474191157	3850.10091633777	35606.2063707334	3236.23316031857	10871.5996375777	14261.2169343809	5483.94149357655	19349.8538449498	6256.31017450089	2903.70645261748	24780.6470546575	2492.48065150737	5489.78898453962	8211.29739747216	2027.59828199732	11056.2872032286	15307.2342872437	8456.01690006586	25579.9158322179	2566.7043162285	5716.39620024793	5878.36326602189	11492.1272514705	9085.51704511604	8394.02526556011	16581.9789536513	8824.93069333971	24559.8366054848	6831.35905322879	2809.64689087147	1490.88356730001	9812.27544916182	3322.39139801177	8563.89990055655	22273.2372381002	5466.08586588188	8192.76053015068	34065.7649058441	6168.99751193761	0	10579.2294228361	8638.69746079785	14753.8070403027	10001.0465216035	21426.8278512732	8160.96234114071	3197.77219835502	3713.3727831107	8426.28571897805
48.9178079897325	0	53.8725484656837	58.4938889432785	0	473.103054913489	0	0	0	0	0	144.564081915326	63.4938327814542	522.337926735761	751.791433710621	186.866893519367	296.858284686225	107.02723054535	69.8516717894315	0	0	0	171.212825336463	0	0	0	0	0	0	0	0	0	0	0	0	0	0	0	0	0	0	0	0	0	0	0	0	0	0	0
0	0	0	0	0	0	0	0	0	0	0	0	0	0	0	0	0	0	0	0	0	0	0	0	0	0	0	0	0	0	0	0	0	0	0	0	0	0	0	0	0	0	0	0	0	0	0	0	0	0
1110.38316708944	1427.52670533252	1704.87107129217	2100.90139329568	1189.07738576224	0	375.061090276733	1356.2529365104	1471.06528765348	0	2166.99334814982	1479.41747380637	1135.23374440659	0	353.986394762435	253.510911921512	957.211869230353	828.300541693805	0	1358.10735338499	1264.65750312773	1730.96834058795	0	559.764698468694	1469.99058591565	469.179261743622	911.275864871829	720.750149783348	731.642243494858	650.965412285623	1107.30629461978	1145.51198186348	719.320116339156	680.273968364751	401.643193117352	741.312456182481	0	1883.72433298912	452.710887712957	1323.9969536535	979.396334154716	1711.96527085305	438.089623463898	196.371305939295	0	239.009556238841	322.151497069835	437.838272645014	561.477152016429	317.22919498185
980.455880091194	0	166.975276292073	234.258568982808	21.3198826156691	408.422555824586	340.644895256824	35.6365702998423	551.600889121815	161.071817896805	305.395192951754	652.959821748323	0	2048.60669137403	702.75510672397	241.774590926781	416.120289336376	203.479905456812	514.34107026304	478.22494645465	294.499888367567	628.961952352436	170.491638493766	494.156051850686	188.342068132281	545.814105494899	1103.6139489328	267.192010708159	407.207496252011	648.969606218319	358.910765318508	519.199010802427	346.013905640927	594.788079122508	686.194198188742	490.254438124466	238.742585120889	547.594899332342	501.88423735847	213.907702030489	3364.51974877962	590.940369631482	250.27787358511	537.373811607021	0	126.009514181163	221.595103704302	218.316176342837	0	130.92223383914
299.096643862976	462.818776563779	616.25415101108	0	216.087848294611	712.006127212344	0	61.1993391629695	1097.47655117817	350.319329364926	386.442705868218	232.340568535692	83.9896905729989	0	73.0772332379984	0	153.729744167845	294.912937536439	42.3549229696344	531.987704824183	115.063632364365	0	0	0	30.6754175891941	0	522.261422949039	128.009921077243	26.3785407047501	0	0	163.131546676987	46.8516434734104	0	0	54.1704587141497	0	0	0	0	0	0	0	0	0	0	0	0	0	0
0	0	0	0	0	0	0	0	0	0	0	0	0	0	0	0	0	0	0	0	0	0	0	0	0	0	0	0	0	0	0	0	0	0	0	0	0	0	0	0	0	0	0	0	0	0	0	0	0	0
3074.95525049148	3558.47517493631	4481.31896082218	1744.43951727624	3960.81417455814	1562.72736824749	86.8977084618801	3429.03803054786	729.330314505823	4941.59840399572	3378.82233805992	1370.02392820801	2301.04431718673	338.95128893643	79.3285612572749	4425.14581274159	7361.84455170646	530.630963810736	1812.58772656897	7443.41404929157	1111.20843914916	3104.05837321389	4842.23259467894	861.087516207495	1301.02615075293	1273.6443311484	3992.6420969404	242.021872681578	922.091293034832	741.204358043007	2251.98911572397	0	763.118229395274	244.908843787276	132.098360452711	1154.54134394218	1833.34877916332	896.62026488604	119.641981180156	2346.55656594938	1153.73292329207	506.874615658883	797.637282561758	1819.93118097377	0	1037.34881148259	56.0437081223578	223.333398889723	776.096410407975	1653.88155936255
486.255496241326	294.965351434371	1148.24461762408	656.99495107553	968.395051834557	219.032084518658	458.907092291502	588.537325043308	675.046680107367	0	110.566496896846	429.344096118802	989.966213216754	0	316.572394393901	0	144.124131817634	203.298508411348	0	542.531826191982	529.102750795673	396.988052895791	202.860652210137	0	430.580239276526	196.155081505723	453.492632204723	643.667314224351	134.436142125558	0	206.318426193983	410.156467236168	454.901125947041	218.037255898671	160.663569143128	0	371.827238242854	366.653801824986	32.8197158727996	444.177983952608	459.690461624185	336.403398446428	20.4147866053946	0	0	0	0	0	0	0
0	219.391832868331	132.27727355796	264.990209737049	0	0	227.521125289595	63.3603378901412	0	0	0	0	0	0	0	0	0	0	0	0	0	0	0	0	0	0	0	0	0	0	0	0	0	0	0	0	0	0	0	0	0	0	0	0	0	0	0	0	0	0
212.681803820789	145.68803473342	124.883945479763	138.047554506332	391.474679861055	143.909337964826	438.715866007405	0	228.238650828197	0	402.799619108092	90.8140069014944	111.892426284633	0	309.697911841057	0	0	0	0	0	0	0	0	0	0	0	0	0	0	0	0	196.593575445694	230.750843323524	0	87.8914978406248	50.0039321010251	174.424364134792	0	248.769130731365	788.50357819387	0	0	436.910728482185	62.0497710068105	350.971395564462	603.219345478602	353.934186595928	335.23086079594	2695.57991737258	1614.89818271747
0	0	0	138.379982720893	60.4879348545952	75.5080181072997	158.487900636084	102.594952971908	0	145.509546500238	0	37.3232033916904	56.4539871875091	0	232.194303146372	0	0	0	0	0	0	0	0	0	0	0	0	0	0	0	0	0	0	0	0	0	0	0	0	0	0	0	0	0	0	0	0	0	0	0
387.653766099609	92.0909969861281	45.6107575344657	163.011116510617	436.096324329443	211.569617492034	178.08152148431	218.966725299956	210.946344636033	0	29.6238723321807	178.82360001172	0	0	481.807259207214	0	75.8400890644741	269.761196380245	457.792392724716	0	0	0	47.8752988036416	0	0	0	0	0	0	0	0	0	0	0	0	0	0	0	0	0	0	0	0	0	0	140.504516142353	245.568439818934	259.868307287522	705.655732025275	414.336104126835
16072.791378065	17708.5775237527	22770.6908923454	16323.5730169105	19357.8544281068	3615.47850152698	6516.8382941198	13092.3221043677	9421.88602254458	16292.5568749893	20922.1078813805	13689.5354126478	11523.1592560084	6179.09289898753	15126.8290187968	7489.02722025193	16027.1762303993	20191.5727654948	5806.73508666613	11447.1150174948	13715.9000302584	34364.4292151535	18143.2196341489	4170.66117906299	11026.8321470156	12461.0263839412	13800.7163872572	8458.03234818085	6638.46054271755	10612.9363588489	20543.2068565924	9797.09236467292	9924.63479352108	8309.76189353538	6834.88682828196	6650.91399056886	9376.94183557617	11816.7959025535	3849.07585451437	11363.8625502027	11647.6729066342	15795.3772632622	15112.361942843	6834.02281876493	8183.22927146684	12199.9137921537	3786.22022139859	3983.85335703626	4878.19183074973	3010.95428739099
0	0	0	0	0	0	0	0	0	0	0	0	0	0	0	0	0	0	0	0	0	0	0	0	0	204.323887339648	952.703996003067	49.4856991622651	0	0	107.174519942175	0	0	0	0	0	0	0	0	0	0	0	0	0	0	0	0	0	0	0
0	0	4526.38787855914	2699.31710223771	2228.26427223116	612.390869694152	1498.86301083713	659.882860910234	0	0	4217.92915244514	2015.53861410674	1366.96084535664	310.073202372327	1069.42714734831	535.692890620914	476.961979846346	833.89113916054	0	521.780750128029	1026.37594031318	0	673.680577484502	152.201581559524	1137.2372027934	0	0	2995.17805901193	2485.44903775209	1657.42190051173	618.357254158198	408.737739285723	1863.18230440436	220.912638763203	2973.99057085891	1699.52003147567	1528.40910879033	1054.52510507046	122.52005053209	2290.60873843173	265.549736657274	3134.04056349277	689.117702946461	93.6226057419962	264.71904730051	0	0	0	376.422995374445	329.926337846063
58.0147043015123	0	74.4624607711281	0	112.183862001745	193.017577372357	0	136.758279583377	0	0	0	0	0	0	0	0	0	0	0	0	0	0	0	0	0	0	0	0	0	0	0	0	0	0	0	0	0	0	0	0	0	0	0	0	0	0	0	0	0	0
0	0	0	0	0	0	0	0	0	0	0	0	0	0	0	0	0	0	0	0	0	0	0	0	0	0	0	0	0	0	0	0	0	0	0	0	0	0	0	0	0	0	0	0	0	0	0	0	0	0
0	0	0	0	0	0	0	0	0	0	0	0	0	0	0	0	0	0	0	0	0	0	0	0	0	0	0	0	0	0	0	0	0	0	0	0	0	0	0	0	0	0	0	0	0	0	0	0	0	0
251.74511371607	394.898517793556	0	0	0	0	357.157419226667	226.264168237943	0	0	109.0271894637	86.2779448998403	100.461990984704	329.435033906655	114.36122108682	0	0	0	0	0	0	0	0	0	0	0	0	0	0	0	0	0	0	0	0	0	0	0	0	0	0	0	0	0	0	0	0	0	0	0
0	0	909.911065569054	216.159200381897	290.959586171142	1964.537831195	0	0	0	161.131190699929	144.847979012929	459.005707634599	0	0	1093.56202134678	0	318.40484700218	97.0117346581352	162.78644803818	847.575709483654	0	0	0	0	0	0	0	0	0	0	0	0	0	0	0	0	0	0	0	0	0	0	0	0	0	0	0	0	0	0
0	0	0	0	0	0	0	0	0	0	0	0	0	0	0	0	0	0	0	0	0	0	0	0	0	0	0	0	0	0	0	0	0	0	0	0	0	0	0	0	0	0	0	0	0	0	0	0	0	0
0	0	0	0	0	0	0	0	0	0	0	0	0	0	0	0	0	0	0	0	0	0	0	0	0	0	0	0	0	0	0	0	0	0	0	0	0	0	0	0	0	0	0	0	0	0	0	0	0	0
0	0	0	0	0	0	0	0	0	0	0	0	0	0	0	0	0	0	0	0	0	0	0	0	0	0	0	0	0	0	0	0	0	0	0	0	0	0	0	0	0	0	0	0	0	0	0	0	0	0
0	0	0	0	0	0	0	0	0	0	0	0	0	0	0	0	446.41822208528	697.545982857456	117.960030252959	114.569235024881	0	0	0	0	0	0	0	0	0	0	0	0	0	0	0	0	0	0	0	0	0	0	0	0	0	0	0	0	0	0
938.234477371517	52.9237446386722	675.527373720187	1131.51376599593	182.309189920271	311.115456712304	251.983760918604	271.160093218028	562.450547819944	0	222.425671859097	108.063887151099	391.620732354667	0	566.897527064535	0	496.259243301024	637.090213443242	77.1967937524469	471.481613021755	0	0	0	140.99129236044	131.325450777222	184.097642988874	119.562349218169	206.813304776582	284.967782411997	481.084300604398	0	348.120370840523	0	608.47452321783	228.408415391965	228.10189702387	0	0	0	0	0	0	0	0	0	0	0	0	0	0
169.529714266969	456.502415314573	129.170556588115	314.297400048194	4841.97525917278	383.032813359584	436.256866590953	251.399805024342	284.883057868462	77.1186742797202	133.128831814724	188.031306361171	4205.14179382736	0	257.446898768544	371.05484420298	0	358.928252252611	746.157792256815	61.3551387846605	428.985576172698	0	0	0	1012.51810921083	319.784820925086	54.8481759108051	254.470209392325	260.087183472397	202.669354215503	0	379.753570610609	0	512.811291994545	0	355.006028217514	0	0	0	0	0	0	0	66.6635035384013	0	119.313543867925	97.5981150266824	0	0	49.5833912106472
1280.31863811642	2743.49988338802	5588.29260321523	1717.80033737964	1465.23660221405	1763.22476722095	605.785772575012	5047.39803210769	640.907363161463	7946.71984921736	6122.6449246932	2122.79138581863	763.97916669062	671.270724725619	815.120749602105	0	1931.81585807113	2807.163884374	3749.2247793324	1155.59278978892	3818.80605355364	1941.0021559731	1439.53497122605	225.36204265814	185.424514071663	438.625719234926	2620.60341574703	1419.62313115971	1114.57738423153	1628.43519334375	438.063569404936	60.939908460087	2492.48275779216	66.8081948205658	2141.32102942944	2071.28945370018	2630.17511437704	178.272532217166	506.98999924997	3563.58696472126	0	1835.17436086688	4328.688028306	1211.68013623596	0	471.600293253567	508.573172728302	0	0	72.4576623780118
341.885538554691	942.319721948315	2438.12717110239	326.63767444549	3888.03752213029	71.3863066681759	54.7200846238818	2159.08025258984	854.825878144442	1522.25270231355	2092.52261837313	1068.69811049981	2451.49997449048	0	500.402981796202	0	533.778285782173	1621.3030025737	2008.62800957788	1043.04042449079	91.1845117198742	610.382409327102	0	0	0	0	0	0	0	0	0	0	298.073918714311	0	263.441693362944	247.709081085633	735.293530501976	0	49.419520308139	683.925350190842	0	0	809.395611730007	0	0	0	0	0	0	0
0	0	0	0	0	0	0	0	285.816057834685	0	34.4147186710693	117.85673836285	0	215.001499377963	156.678854154019	0	0	0	0	0	0	0	0	0	0	85.1550320565493	344.249177098586	122.238678474046	173.248958368052	224.523430652481	292.882461531893	0	120.294998445178	151.865616029371	225.715483823794	176.406658206067	0	0	0	0	0	0	0	0	0	0	0	0	0	0
38.708627412757	71.9454859159984	0	0	30.7107671676177	0	0	49.3518536788269	0	0	0	0	0	0	0	0	0	0	0	0	0	0	0	0	0	0	0	0	0	0	0	0	0	0	0	0	0	0	0	0	0	0	0	0	0	0	0	0	0	0
557.135243548955	852.321261817752	1160.42335325974	1481.77630504112	841.170681664389	779.428649069169	0	546.113698439534	409.459757903982	0	599.70623845673	1080.47236687537	382.789879394798	118.022003012474	164.646329976056	0	240.98840504722	414.031321964631	627.657464762045	115.212916852566	321.103285872547	0	123.936726137535	0	620.60180374631	449.434913353556	593.985960678554	602.30579270489	182.484503569456	934.037239498227	144.583083449293	112.467441509131	298.994824713177	99.2101673226255	0	237.662270168489	370.549610541969	185.703868008722	0	95.959925053896	0	0	327.809356538251	0	0	0	0	0	0	0
657.297576613778	212.528118228664	721.659715358799	337.598820979673	5747.64026716381	408.370492101145	459.044247637439	369.867420339044	107.333871114292	0	838.199671883176	686.284535247627	301.601224995008	0	342.982277006983	0	573.694122131896	740.724427121813	567.275597332485	425.01391536599	90.1513250874098	230.5640172936	218.373841528578	0	105.904675396885	799.813434784064	675.674226148492	240.090528908148	163.124000612304	178.905006256963	401.573400548578	0	318.739225578817	137.914334038631	483.840524908455	366.063132969902	261.749278058149	157.957858037872	204.06940102888	124.294628617787	0	0	567.140348150317	376.578109541068	0	505.911598087131	185.682106073754	0	46.6647003460411	131.373454618612
4583.63265815626	559.123910272921	3313.3250421673	4806.28306431255	979.691360511068	3707.11065478414	5531.27916545406	823.568560144249	2014.29038162397	513.785850321058	1152.83637907444	7575.48519290393	1541.17701640554	0	5858.39446616615	317.103912094049	4864.26242814564	1938.80730657545	91.6132384005322	866.365088548947	95.2292288953963	0	753.210607392988	870.689883184631	1275.50389523136	1185.96603829759	1579.29852019574	745.304992448483	2072.13041652991	1266.52902647264	931.583225105181	1905.52897844189	1835.42293697443	441.967154970381	1595.49903517973	2867.73776048383	392.607477024895	618.17933488876	1593.42319030547	0	0	0	1017.52416213779	1176.77577017155	0	2197.86356697193	318.090131892768	0	347.892022733055	174.218441655458
44.4686709289494	0	0	47.0924996384601	0	24.7563004964635	54.0587999202542	41.5548833968705	0	0	0	0	0	0	0	0	0	0	0	0	0	0	0	0	0	0	0	0	0	0	0	0	0	0	0	0	0	0	0	0	0	0	0	0	0	0	0	0	0	0
30931.1499359672	9391.71228994339	28844.1073516506	16204.5277779122	26184.8925200002	57655.3673391876	11234.4923538513	18546.581538375	15495.5744390281	12822.5463813081	11140.843853155	17299.5937765232	23743.9558958463	7423.13315974155	30000.4396874457	1995.38718361504	22253.6165071848	18397.8236208488	12039.5018498153	41759.6248589806	23582.6007140978	13973.4773121203	7489.21847339077	7394.72589948614	13861.1724918173	11148.1945409881	23491.5142649355	16885.2999282894	28874.3482158827	14705.2891806635	4247.25488953783	1054.25895673835	6968.92309955289	2725.65486865869	2164.78980220813	35266.7385080377	30591.1982630651	12639.4562618803	29776.3170881879	12098.654181361	3701.00380030692	6633.3097436046	39041.3273164514	31975.5774205442	2926.30351392379	30417.3320313699	1259.71263416471	11305.1274212993	26409.2594421608	57000.7273044692
31405.0057326195	9033.75286025294	29887.2755599441	18186.0694730877	23858.2449954129	79782.4498018521	9161.97710863024	20309.0443193799	29637.592108876	10045.8782885507	13967.4431930993	27083.1683014331	31669.6464273283	6398.26201840837	22206.5569140455	4211.78715117977	18770.5833661216	14002.0676765256	14198.5004228408	36754.2323608365	37028.8529326548	21314.3281525563	13658.0512486096	11062.1435561632	30124.8873274648	18291.9675084924	32684.8408556697	30589.2949507292	46702.7663213572	32113.9451986822	6567.91002391746	2599.04310234317	12981.6902098525	3940.69329884884	7363.40610801655	59339.7955044791	52988.6694620722	60740.7874330013	37904.2037564178	36895.0768823511	4445.82359787259	22556.4351328591	36619.2339903876	18757.1241276902	1210.57184818253	23588.6063464412	232.469283615122	3036.08959639899	12373.080010669	29968.9298868186
60.7925775046415	363.079363617147	89.6820823731972	302.734288909265	0	68.5609819427471	0	151.121500604177	181.722947966708	425.894310763426	0	283.343317061893	65.8036527587698	1734.61569904314	1435.579892528	497.836876977583	392.582544421912	78.5508681296828	194.864771442264	166.823938826694	0	222.027470498176	967.311033268563	161.316151907531	52.1557185897173	34.9474966504183	182.553131339809	345.716232623138	30.4867671047267	730.132386288678	1112.43221825193	205.892893808379	100.418410115586	0	194.765646478384	0	0	0	0	0	0	0	0	0	0	0	0	0	0	0
0	0	0	1626.96657388735	2409.25025028911	6075.83652563048	174.887761286049	3557.82921097126	0	0	0	0	0	0	0	0	0	0	0	0	0	0	0	1699.42925626407	3340.87846979546	0	7917.11131986736	6535.23434366041	645.598751543912	2184.74237500867	0	0	2859.96390757891	3270.27508359212	2194.67630909788	3947.81670693954	0	0	0	0	0	0	0	0	0	0	0	0	0	0
981.221994253446	370.369335764429	1612.53042916483	810.091620700516	37.8757143628713	1382.20508450111	25.1709455010328	0	621.46986386514	731.93472295423	488.29779992518	2055.00021274724	1260.16271737323	4920.06283317468	12163.135731177	1994.53672557194	1592.27006002306	1161.95215646384	1654.4412636277	663.666615859254	0	0	2120.36603953389	138.480043047511	0	765.411417589168	855.736425553195	1350.28845941152	292.415895286444	1817.8466929693	4765.72070691453	662.867383409243	158.523613020115	0	264.844786212715	0	0	0	0	0	0	0	0	343.755950557423	0	650.639896827736	216.59360769921	1703.47360182402	46.0282392714226	225.799272853013
3182.49497919281	3727.47658903509	2777.81514883215	7562.74188126944	1483.34500158919	10309.4849701536	3825.65447061603	7449.11102285887	8768.07922803192	5742.20766922984	3323.25985981009	12445.2700570813	6134.68316555862	3945.72550435044	8123.51173897362	2849.35336613926	18140.6567724577	4985.44502818146	3793.39772950759	8459.20527641035	5367.01074012003	14597.1087510892	5467.74709771183	11504.7738307443	6145.63735342597	4494.01448356284	10323.8998125723	8789.03846392199	9727.01736449793	10649.0509448287	763.816016227983	2069.23688334874	2197.92502561898	1846.0147160222	2418.54197544261	5570.46086121121	10291.9487331218	2876.7487280605	5950.34000438506	2529.84795001494	0	599.035763696196	13543.053687966	2197.98875344065	0	14740.5578261543	6471.8606201228	2552.53058060416	1731.34195037649	4636.71324933529
0	0	0	0	0	0	0	0	465.899187678939	0	0	301.492322343812	146.760497268364	536.112649111796	147.840940253349	0	0	0	0	0	0	0	0	323.373032029666	0	281.162867574279	701.084115553498	0	304.925052502386	250.982116801882	0	439.728077953263	333.143252900794	353.709926322519	535.006224703713	332.442799230409	0	535.74540908683	0	90.3092452900784	2216.04739597854	401.447316076215	43.5854316095975	0	0	0	0	0	0	0
645.805864179996	606.351304582554	316.419249976806	676.581262095628	0	297.422697447172	375.501946745818	224.997251061209	0	432.735377078916	76.4806173827659	104.329426038043	72.3578014399222	409.573711406802	0	186.058958378425	0	0	0	0	0	0	0	0	0	0	0	0	0	0	0	0	0	0	0	0	0	0	0	0	0	0	0	0	0	0	0	0	0	0
47365.7174462068	52870.4624502203	20078.4560479801	31926.5854173935	6480.55261535135	23331.4899316127	50375.1992007878	37830.146897273	79414.5539432105	18652.9556480675	21315.8644236714	38640.9686506922	12309.9330619016	48229.6977767996	35420.8949952994	25387.2356589828	52514.368223	74676.1082897064	80318.1055210245	71310.7510528613	60582.7282784958	16883.0492006512	8045.0693962993	45346.1166401956	60416.2020865613	68107.9624465492	69815.2205237536	53033.3326953462	30928.6043091431	59208.9133300158	11601.6738207631	55667.3379555987	64181.4199975262	91019.1095572147	76119.3600741555	37551.1251243938	14743.9176114262	43633.6933872796	30455.261853998	33034.6259681674	62180.5847364791	55549.3774232515	43965.1276556556	38655.0785559471	51784.8239785346	36977.4983109373	67068.9332712901	21382.0030321592	9782.26186816772	20603.4753361488
0	1474.80253799529	4547.14996425818	2117.88218587733	0	257.246857524766	0	526.204999948002	90.8685421649161	2083.19375227117	5224.57384767551	1213.2003478362	658.284895327195	0	164.718042204125	298.468250224698	78.9067560911888	1763.68481465204	2555.49643406083	0	869.035052248199	0	214.062064873304	0	2857.27485672163	850.345580663727	0	138.925716563647	560.243837054394	1858.71319815696	0	0	258.77899193016	0	240.514023656362	773.099293702457	0	0	0	0	0	0	0	0	0	0	0	0	0	0
0	0	0	0	0	0	0	0	0	0	0	0	0	0	0	0	0	0	0	0	0	0	0	0	0	0	51.0152394977423	72.5080006030565	0	45.3988848000051	189.872754540839	0	0	0	0	0	0	0	0	0	0	0	0	0	0	0	0	0	0	0
28215.4171037762	53674.5391123125	63053.4414833351	22378.2587950958	73737.2062242041	27692.6944985677	38073.3443512294	76337.189543258	32879.0601733463	57053.3056151182	70649.3919868524	27313.896153641	63943.6543540975	32349.5891447738	27530.0770722332	41446.0096577515	33496.7307196561	70896.5075555468	88897.1495633138	50532.0886248645	50783.6712037773	33074.2904686958	70382.4653069148	42396.75368814	45603.6532706296	62362.0224150671	43613.9537001304	35084.9391147798	39343.594702345	24274.7040814649	71374.2149746431	40635.4719681459	87384.7261699121	42357.9838231398	65253.2553586599	41895.388615941	61401.2842131201	40546.2870548545	31345.7310410274	68245.1701691286	15017.9664522941	17641.8758169826	48204.5564924891	48351.040212301	67634.1088560292	27185.7503321829	58374.6033737166	45872.5997372851	22236.2737220849	29596.4104060917
149.295788003931	0	130.370706419987	44.9227316974722	47.1234950451173	365.140247070166	63.9584768538201	54.6584267676607	45.1868847277776	159.481946168711	0	80.9022238071617	68.679199253827	974.995971773788	579.805728116996	0	171.361543165128	94.8141540581793	117.091173877612	0	68.11155463614	0	216.448119214568	0	0	126.266781204341	224.069458147219	117.088428411567	76.0849404150431	56.2722272595543	435.212274384554	0	0	0	0	0	0	0	0	0	0	0	0	151.606593448996	0	208.087809225265	0	425.9577278604	0	128.083740331066
130.979984606383	0	602.7587953067	0	2861.07809342619	0	93.4664698512477	177.169317757825	153.273517178454	877.793909295087	0	0	1481.54116251093	0	54.9192025237786	0	117.283113302251	126.106631261611	371.454353745932	0	133.660991748725	0	0	0	0	0	0	0	0	0	0	0	0	0	0	0	0	0	0	0	0	0	0	0	0	0	0	0	0	0
0	0	0	0	0	0	0	0	0	0	0	0	0	0	0	0	0	0	0	0	0	0	0	0	0	0	0	0	0	0	0	0	0	0	0	0	0	0	0	0	0	0	0	0	0	0	0	0	0	0
69.4411551585107	433.896235905028	1100.03606741556	281.786819118734	1500.59576364616	1483.17399882878	0	523.381584525567	284.271660163323	252.578501466864	357.555886818943	297.210774570883	121.024080173447	0	193.489482672591	0	0	0	0	0	0	0	0	0	0	0	0	0	0	0	0	0	0	0	0	0	0	0	0	0	0	0	0	284.029484293361	0	1465.90754059519	1487.22429454672	2413.92422478366	4722.67280110055	672.528831543342
71166.3307535082	47541.7592214995	58949.1316152676	64562.949995607	30534.3389193077	47679.957927784	56145.5205405902	36841.9514994206	117363.620751194	62962.2189215635	59372.4767583917	71746.8474860467	58887.9910345728	62985.5710294127	54093.2754832571	54792.8855715964	64959.2594636758	36175.3288206546	18116.0204916836	21700.9665325232	6612.39444777219	7215.69965664784	52997.2590776432	39831.3047497517	40219.1169764952	42631.0600239087	67855.8463125984	42935.0824345686	69170.4750732032	36806.4654164503	41456.9752757588	38081.7616573443	40906.2919697263	22695.661787648	20666.9914064786	58052.6063217984	22126.4450286355	15363.6902981902	8595.9148416174	9682.37879674293	3587.77322815331	9612.46155360486	14751.8038023322	9925.27840985396	14356.8694429417	37044.0145723271	20911.6433846986	25622.0771608035	9317.65313840949	17406.6285811218
0	0	0	0	0	0	0	0	0	0	0	0	0	0	0	0	0	0	0	0	0	0	0	0	0	0	0	0	0	0	0	0	0	0	0	0	0	0	0	0	0	0	0	0	0	0	0	0	0	0
255.433811534321	0	199.79456346659	0	0	138.171915641566	0	105.128787325375	370.549418403526	0	0	361.148554646635	0	243.595688118982	263.233333723096	0	0	0	0	0	0	0	0	0	0	0	0	0	0	0	0	130.655977186325	87.0542575100319	312.858680954379	523.510930369486	141.596422838399	0	0	0	0	0	0	0	0	0	0	0	0	0	0
0	0	0	0	0	0	0	0	0	0	0	0	0	0	0	0	0	0	0	0	0	0	0	0	0	0	0	0	0	0	0	0	0	0	0	0	0	0	0	0	0	0	0	0	0	0	0	0	0	0
0	0	0	0	0	0	0	0	102.81023491442	0	0	159.868236565898	104.957447069587	681.82036783142	0	723.697271772922	0	0	0	0	0	0	0	0	0	0	133.785689750971	203.508940798443	133.182357331208	204.232735634892	0	0	0	0	0	0	0	0	0	0	0	0	0	0	0	0	0	0	0	0
0	0	0	0	0	0	0	0	0	0	0	0	0	0	0	0	0	0	0	0	0	0	0	82.5622876972442	0	95.1142152444881	316.336437423857	0	183.316534668682	107.783031472826	0	0	120.854592042575	332.92015153225	0	326.287490493462	0	0	0	0	0	0	0	0	0	0	0	0	0	0
326.733502901259	129.005865912663	120.84040269179	210.251861163679	0	66.0306849834871	131.336040545656	143.328150085582	32.2305558955096	89.3692626576021	94.736860236282	88.5899806972225	36.7529061623526	388.145103720423	1873.07394045933	0	179.400021062809	122.166449536386	40.8033937279438	0	0	0	218.427546931758	0	0	0	0	0	0	0	0	0	0	0	0	0	0	0	0	0	0	0	0	0	0	0	0	0	0	0
0	0	0	0	0	0	0	0	38.3802258832836	0	53.3598228620706	0	48.5227773729272	0	36.0514680352185	0	0	0	0	0	0	0	0	0	0	0	0	0	0	0	0	0	0	0	0	0	0	0	0	0	0	0	0	0	0	0	0	0	0	0
1990.81858710882	3684.07582462337	1431.34325201559	210.287799349037	309.38653655018	174.309346082355	1005.44665382669	664.733343815444	1543.12539868112	1519.35003193861	232.888993656042	1556.27125633046	1049.13292804787	5756.88005649703	6852.72160087781	613.573585917471	3263.01975517868	3700.49972744945	2147.09743107747	2556.94943169125	0	0	4550.76569942297	640.467940777009	258.424253671845	597.986036240855	1281.74537812943	953.764782034861	556.628805381897	1791.33098378941	7224.88256943784	7821.51369367779	903.325066160432	627.438808228972	248.674613011312	68.172382904821	164.752910325519	331.255548339882	314.399445045015	66.2532039214518	0	0	328.850458600023	593.83997994199	835.701247208955	1289.77802345682	1691.0446580625	1213.48301291271	548.837796249888	0
0	0	0	0	0	0	0	0	0	0	0	0	0	0	0	0	0	0	0	0	0	0	0	558.238075684935	0	201.45259057377	345.417173891124	115.829351792311	0	0	316.483068254911	0	0	0	0	0	0	0	0	0	0	0	0	0	0	0	0	0	0	0
0	0	0	0	0	0	0	0	0	0	0	0	0	0	0	0	700.81638154591	305.877050759764	163.454518276367	89.6955301121806	0	0	0	0	0	0	0	0	0	0	0	0	0	0	0	0	0	0	0	0	0	0	0	0	0	0	0	0	0	0
77.7861246073392	0	470.159962616572	0	0	151.569647140528	0	225.963727878889	0	0	0	0	0	0	0	0	0	55.4956010235147	0	0	280.656114117326	755.658212483615	102.53128687025	0	0	0	0	0	0	0	0	0	0	0	0	0	0	0	0	0	0	0	0	0	0	0	0	0	0	0
1501.04464064086	2020.75121621465	1036.88894335042	1308.14994703039	814.706444417898	1410.52775005332	1649.19506679514	1069.27809716337	1352.49654194592	2435.67029348293	946.71659368948	651.413707274765	616.697097169314	3196.80304705489	531.412338347518	2137.8389058337	378.109596830904	342.840415925464	658.578529884679	352.860247634017	319.602153724931	1264.00764280568	610.17777432489	100.377706349898	116.955862777798	183.686023522437	185.909334368163	350.775327817254	89.0818399994975	81.723506536887	208.027067404699	1504.18414183544	112.310875622473	187.949779279997	135.489692497674	0	0	0	0	0	0	0	0	0	0	0	0	0	0	0
0	633.670535752434	380.933633344086	319.742035129928	0	770.369561190336	0	0	211.017026451656	0	0	0	848.148233964366	589.246965680194	189.174384811184	210.817918158071	1741.30147364597	91.8612480558028	559.937776683548	0	931.582225065551	0	0	0	0	0	0	0	0	0	0	0	0	0	0	0	0	0	0	0	0	0	0	0	0	0	0	0	0	0
10947.4876325978	16748.5293645558	10920.8570776983	10447.2304835641	14486.9645393499	5093.91470152258	7433.32990929555	7821.58467281862	7384.83609629001	25111.3972323144	11365.0781403776	9983.85581517699	9330.07211625602	8588.81762132439	5737.47281262872	4024.261152677	9305.3985541083	10620.648325768	12786.4262800504	7771.07875109905	11508.2164860015	8584.05789297315	8447.09270010064	6368.45599142172	8391.39287904217	13437.8696542904	9190.22782373355	11116.3361968008	7761.41561939646	7977.99715808696	6790.46054161324	8123.21505938968	9164.11625091686	4236.36589208988	12012.4882008247	8333.42740915126	15810.6427984518	8613.36883416739	3981.27861777641	8974.01120764565	5150.22681727578	5691.57676353305	5208.26616725899	5310.44997979958	4795.25992402187	8997.15580623564	6891.78572330722	6712.6566823144	5443.9154066403	5317.58441854561
123.525977553655	93.8977475581787	647.878352277067	123.609388538764	942.347381285464	458.421084902968	247.633977090298	429.629713447261	108.31281426067	120.612551056982	743.80015526484	360.411176974631	232.26799069384	0	453.616935069654	0	154.504092956153	167.575185343323	193.320543514652	72.1996450053793	0	0	0	0	0	107.141535263793	218.596558890756	105.813710630987	311.495229113512	0	0	0	0	0	0	0	361.225746621908	0	510.667363469443	102.647240313954	0	0	825.088694278777	300.659743477896	0	358.910660415709	494.132763209841	0	567.621977151941	681.605714665279
0	0	0	0	0	0	0	0	0	0	0	0	0	0	0	0	0	0	0	0	0	0	0	0	0	0	0	0	0	0	0	0	0	0	0	0	0	0	0	0	0	0	0	0	0	0	0	0	0	0
0	0	0	0	0	0	0	0	0	0	0	0	0	0	0	0	0	0	0	0	0	0	0	0	0	0	0	0	0	0	0	0	0	0	0	0	0	0	0	0	0	0	0	0	0	0	0	0	0	0
574.301875703124	45.565958796997	75.9082108850495	0	59.3411512405806	59.9583193727527	0	0	1291.03870326173	0	0	401.299958206111	0	128.344527859808	85.8889937078843	0	0	0	0	0	0	0	0	0	0	0	0	0	0	0	0	0	0	0	0	0	150.943257970365	78.8128081373087	0	142.227406393428	3190.18315964227	0	0	0	0	0	0	0	0	0
0	0	0	0	0	0	0	0	0	0	0	0	0	0	0	0	0	0	0	0	0	0	0	0	0	0	0	0	0	0	0	0	0	0	0	0	0	0	0	0	0	0	0	0	0	0	0	0	0	0
3813.5460520998	1322.46391737601	2286.53862588264	4092.91008495669	1827.40458971695	0	3409.87783621668	1758.30005313849	4305.58279867444	2879.11916303664	2196.73061329475	3610.29622764054	1264.82651159266	0	2501.52034189088	977.218814419973	1092.5999946783	0	6091.85140143328	0	4981.99814299989	0	5625.33409504159	998.899097207679	0	3083.02980361303	308.637193260802	2498.78282898567	1082.96020246096	4177.98240594033	4781.63242818932	1695.60157702443	7136.36055389218	4374.55452252019	0	1114.91537462651	1484.06791211255	3135.47585288423	4153.29416721621	869.452614738488	0	0	1298.42268459855	1809.05438872293	0	1475.74640425909	1047.99517169352	2161.12767034412	1020.74038348605	1797.95740359863
9079.58780663255	2836.50152141315	8584.86924038855	15000.5985684199	3651.57466154822	25346.3560288012	13702.3088996853	3173.73612061917	13528.1461011622	620.142331650198	3716.7329200691	14707.3544637793	3486.53113421807	1768.22920129629	14922.0782434819	635.515403429359	11859.5204304663	5391.06071672542	1209.6087033924	5628.53781037478	1682.93592993888	2022.89120215544	939.077335597019	5508.30793538884	4919.4528068367	4427.41913899296	5997.78271302772	7386.39292699479	17493.5973148551	7313.67885282723	437.636409102257	7773.52078722913	5185.27358595969	8589.82796793933	13957.3133123243	20497.7393683852	1416.33485532299	5683.16043721401	11246.6562236209	979.620543946731	2176.8497304908	16810.8110852524	19320.0984080902	2555.03247286875	6078.23608536587	15678.7142628394	23360.3708147605	6797.81547450486	16492.6107478587	12807.3246824567
0	0	0	0	0	0	0	0	32.3994847445964	0	0	111.10616470753	0	239.916372331813	95.7852811814384	0	0	0	0	0	0	0	0	0	0	0	0	0	0	0	0	0	0	0	0	0	0	0	0	0	0	0	0	0	0	0	0	0	0	0
32602.413793621	20962.6660875693	16166.8284630463	27743.8298690418	25361.5606945538	16260.5421052692	37794.6250946634	36820.232919248	28093.1944375136	22792.5594214229	19364.374116162	24873.413923071	18839.7968974144	29470.8652187022	24613.6149417211	55513.6487631206	23888.9674005892	22034.6856962833	46290.3312579697	29645.5328619413	46097.2663663883	76181.920440158	38657.1492086531	36055.3975094477	31468.4843974674	32552.0721457387	33383.2552642688	34574.4718519501	28154.2109541392	41567.8884627324	41440.9567644084	34261.1716220435	50539.673717673	61935.1793922475	53711.4009926464	33044.0920705019	52777.2972321464	54553.6039356798	21482.4931584842	48742.7026641324	63736.3022292412	41216.3184520259	29371.3264015217	24078.2591175095	41550.5674686648	21363.6374029529	28064.1587243113	16248.6548595589	5261.56896969217	9603.65714820512
40002.5091090052	130289.482270822	56067.7592341073	89050.3310438991	67714.1418582898	51825.9657711805	68734.4219355751	52283.8620021252	52209.1231099216	139123.671675365	96446.25688856	55740.9947282438	153775.506088359	69804.79673989	58170.9811414007	220991.522498612	38966.3372402494	96996.8660478514	24838.7054295031	45738.1915843884	67708.4728557615	287905.663075532	130013.10889728	69031.3529657385	99988.3831626587	81423.6848607994	68153.8046780417	57763.7006454301	75218.4804427462	61808.2131367187	185910.842733491	36164.2621618205	45053.8939636623	23777.7137603535	56613.2235142368	63240.6522572249	95761.0144777295	41684.4036421938	46857.5219304402	93906.980247617	77176.4183007319	40582.2572405988	49352.8308253259	52441.4812275415	27423.6957551979	67056.7060135758	47161.9763648073	31033.8290771033	10995.2403583322	47233.3714548742
7219.63286827584	19496.4371380794	996.149680070214	0	11989.5246688292	6871.54376556237	10255.3011519612	12281.495111258	9152.23489594287	22297.1263642452	1083.95024532593	880.238649361351	75.8542672837201	14532.161768023	4476.57401633556	0	5394.01532935367	8727.87423663142	17191.309063636	1235.99171521839	14911.2459996567	0	0	13849.810958933	23821.9557551186	16455.0738082708	1047.21638952169	11254.207935199	8703.04529789931	0	473.678059640802	11346.4984599288	882.571634319957	14958.6118429528	0	8842.87743014536	12665.4240171555	948.135945819179	0	1233.95194878403	0	392.135273192526	5020.25538316251	9263.08176324737	0	6692.36734907963	10513.7964267441	5579.24079954161	3145.55097424704	3169.14389786869
354.682482524163	119.618513074502	0	0	0	30.5839666070225	86.1286588435873	234.292803375073	0	0	0	0	0	0	0	0	158.624734722511	211.836064436346	74.5354647708176	0	38.2978637624461	1253.77151203289	121.427916589003	0	0	0	0	0	0	0	0	0	420.589666553884	568.361040558353	0	213.939074185364	245.42664474721	191.21772476726	312.120087057738	782.405722333635	0	0	472.308198582434	0	0	0	0	0	0	0
1066.06204407323	584.408730611001	0	633.769898787937	0	374.112562076596	0	0	941.022352296679	0	320.61817806408	0	167.071459076061	0	75.8542274490931	0	621.169077605585	219.433924291404	850.311037587247	0	1074.5604290021	0	563.860700182739	0	0	75.0452563808897	1567.02263553947	1543.70769571809	570.429045338017	925.626342500303	0	0	667.855130373819	1824.92226935145	875.076921731985	0	0	0	0	0	0	0	0	0	0	0	0	0	0	0
96016.8042090812	39894.3120280586	35682.9358239827	69010.3004336568	44339.8493495605	30797.4278731329	113883.022775099	52754.4312391978	71395.7019607823	61129.5783984748	60231.427315009	67655.590725247	82391.8581155727	104103.060542312	119559.121204114	44926.5091991237	104026.999521442	24297.9855536939	32517.1323802041	56153.5765866503	9745.7761497259	13741.522726118	61589.3563663287	154685.731059724	91951.1559765402	78067.145634488	42813.0416138188	118210.77272828	133922.578102243	153406.207787552	29790.1595088372	108738.847114367	22739.3281739141	34276.644614402	51156.8911405959	86733.7257556561	35143.6863796009	144376.451246408	136433.251686426	31425.3001757204	27645.5809961217	152055.365569863	51604.9795501298	286961.012683386	76143.3823948381	105613.965532521	13774.7968922195	53298.6846227057	22586.9783761605	62724.9350998646
43.9891402125768	70.6182750400148	136.862656143444	108.007723820232	0	60.7375397669281	0	72.4387044022798	0	0	0	0	0	0	0	0	46.8450288800255	2983.53533956126	1766.8084872965	0	421.466016062879	0	0	0	931.739916784686	799.144134838638	111.903627392814	0	273.721017208672	73.0179905480756	0	0	0	331.605420551428	196.030317612034	201.703293291859	0	0	0	0	0	0	0	91.4034113532856	0	39.009015794217	107.438151026675	0	49.5512684461531	0
955.5997317159	2749.89374600225	1285.12246553755	424.416492258208	1120.9564787759	363.61304451588	785.753180065963	508.793938176317	444.482597545173	9367.70893731417	2028.99429502727	1044.38843370018	499.909066775054	159.527864747352	1116.46047761992	439.250948533777	555.933265003228	697.308085092914	578.592634154228	331.281580648754	0	0	1027.69125084331	0	0	0	0	0	0	0	0	0	0	0	0	0	0	0	0	0	0	0	0	0	0	0	0	0	0	0
0	1569.45108002711	339.738616963173	160.670642189179	111.975578653046	0	0	120.831320790151	0	1723.85635380955	252.109075417974	137.328266179074	118.457613531986	0	27.3990167933481	0	0	0	0	0	0	0	0	0	180.670169454622	47.7177396091463	0	0	71.8501890272606	217.761449619687	0	0	0	0	0	0	0	0	0	0	0	0	0	0	0	0	0	0	0	0
118.191553016492	460.697176696331	2791.74093802053	359.067394457895	667.094809998582	131.677833870955	63.5861980577038	247.533897753623	252.871263572809	143.418304434655	2189.27503585613	513.191073338679	122.729538651322	0	68.8165377565057	199.878901578743	137.462273988058	1830.05829095923	1193.32677299725	0	896.185158374842	335.107745356111	879.84794809041	0	758.969976325509	709.959917110624	52.1331792848856	175.131290841357	1458.52182621484	303.913744858306	0	0	457.192375322211	282.979291253533	0	1031.54742407383	0	0	0	0	0	0	0	0	0	0	0	0	0	0
93.9426210512798	0	146.734774697174	32.4652085317476	344.059588127758	0	167.065008162395	358.320375213956	0	0	0	0	0	0	0	0	163.983719987631	574.077043060203	0	245.346991501192	124.149188356575	0	204.870768729144	0	0	0	0	0	0	0	0	0	0	0	0	0	0	0	0	0	0	0	0	0	0	0	0	0	0	0
897.970921955374	10674.3598810399	19818.929976742	579.054011580416	17292.4187267117	124.543368302012	126.261292745965	2923.79146046639	0	6247.66813315731	8166.26689256583	1536.14798179769	2064.46024710875	213.63878982716	3182.04465791338	748.286139943948	744.143039939374	1971.51824919997	783.357987486998	1387.07303563083	82.3630437906714	0	333.518225945572	0	0	189.997522007804	753.167237832989	114.735493371962	35.1547484786577	0	0	204.219238179338	180.65620073449	352.224942408929	3457.27111700669	93.1472206949427	0	0	0	0	0	0	0	2772.34913819285	0	2366.89801622872	115.372855215205	229.601205098147	1918.68418011771	2855.8602613306
171.507423789524	40.2697073727556	0	0	0	127.509265080733	29.0656679634987	0	0	0	0	0	0	0	0	0	0	0	0	0	0	0	0	0	0	0	0	0	0	0	0	0	0	0	0	0	0	0	0	0	0	0	0	0	0	0	0	0	0	0
316.405149010155	1021.08048415084	478.540755746309	749.715469299113	130.875454753248	332.947511408799	86.2168301374043	2490.21620495445	605.778500796837	262.539938435417	608.35244042928	574.488565621125	316.337710871788	417.522850453154	107.620271648312	1062.48786396593	142.120657968518	540.206348833548	1385.38783983335	427.557991161127	553.565645053126	2277.82879876086	578.230731633501	136.293991487335	977.000059777222	701.794457776427	198.955143440733	260.06483943807	439.771472032045	233.110148661096	458.812881107571	306.423069671966	547.917038081311	668.290053597112	374.00289316647	273.565119609828	1862.28328885983	362.465391402635	301.136620703048	171.507277615656	818.692320984863	587.594585379302	298.168568426624	216.428987568615	0	92.7680125516185	304.508375197236	0	58.5307083639513	0
0	0	0	0	0	0	0	0	0	0	0	0	0	0	0	0	63.9237215999455	273.710299271641	321.641138445064	68.8310434404923	0	0	0	0	0	0	0	0	0	0	0	0	0	0	0	0	0	0	0	0	0	0	0	0	0	0	0	0	0	0
214.202682305853	0	190.464284710372	213.881617884835	435.385710551528	230.034884739309	438.642389929224	709.47361897096	0	0	105.806833581465	293.547672587376	245.616376870991	0	272.827935271669	205.364355956715	0	0	0	0	0	0	0	0	0	0	0	0	0	0	0	0	0	0	0	0	125.649047789241	241.690721249265	155.531232475821	91.6406104862297	0	0	0	202.697379820199	0	0	302.791069551378	0	70.9502492475961	125.1088312385
71.5493878346343	0	145.058616071226	0	1226.49487675797	287.652072014639	0	0	0	0	0	0	0	0	0	0	0	0	0	0	0	0	0	0	0	0	0	0	0	0	0	0	0	0	0	0	0	0	0	0	0	0	0	0	0	0	0	0	0	0
842.385083294188	108.405034323035	664.488020836304	132.131230741775	680.964030629614	135.318823596968	0	525.843023611792	0	0	0	0	0	0	0	0	374.391493521961	481.594287094535	271.96664811169	21.2675541018817	259.436406598551	0	529.796130165985	0	39.2235957999249	447.928988476347	553.558969655205	355.862908907733	92.3439757230129	0	1396.70739968484	0	0	0	0	0	225.971005272704	0	107.965589997333	196.0206581738	0	0	443.601340261514	300.248781554061	0	660.284754729254	0	0	327.79894411921	366.118441762322
0	124.922512743122	0	282.483121460045	249.670475281941	507.656012704206	0	0	0	0	0	0	0	0	0	0	0	0	0	0	0	0	0	0	0	0	0	0	0	0	0	0	0	0	0	0	0	0	0	0	0	0	0	0	0	0	0	0	0	0
1232.39394107776	8648.18356927378	2165.8146934277	2212.35469063711	3306.06934194125	1156.82122572258	2001.14548128139	1423.07376817471	1119.63530037597	22543.1936483028	1827.46691855888	2424.0696307738	679.202978275883	0	3295.05323800869	0	2560.02167664984	4785.0161615549	4391.37535254036	2301.89817034981	2455.13869241799	0	0	160.141826689254	1522.25285865367	3649.69260240795	3603.86602170996	1503.54258184589	507.854568530743	158.124863560963	0	0	1370.91618864687	1023.03095601251	772.581932840598	1416.17002898005	791.095799202394	0	823.486453643279	163.412373961194	0	0	1853.46787644298	229.91675790889	0	739.799402198958	0	0	80.6820536085536	240.511168965102
357.71856457457	426.402822674566	122.602648014539	270.978409872322	77.9886369300062	134.647201564572	331.602439235368	251.790739467449	0	186.648302086922	135.402357710457	0	0	391.07492925465	0	300.817640568752	0	71.3841979728577	98.0749013600438	21.0533003071405	103.392793229039	276.18239632254	117.423027951898	0	0	0	0	0	0	0	0	389.873091069645	0	0	50.4169641489675	23.8167417086111	0	0	0	0	0	0	0	0	0	0	0	0	0	0
208.837045710227	279.402108571105	223.800092065695	141.205622544664	547.295128611458	140.613704270975	204.131240402025	73.3002080824589	0	354.844856358586	232.492118811401	281.464193317107	221.080403850307	0	0	0	431.699449482111	123.561125181013	93.6612569995639	208.617280352839	264.59770663696	0	1689.11165200196	0	0	329.717232115208	214.32502776376	151.903890946751	154.38480499768	27.1990342338767	1392.11542643104	0	0	0	0	0	285.977232768313	0	63.3479171823904	109.085559793052	0	0	55.1814713388055	0	0	0	0	0	0	0
1667.91565501883	1138.78568227639	3726.54118681174	200.966332521812	7685.16548853421	449.622315641343	399.126955083566	542.385342176574	930.031329967304	2732.46833932079	2242.68305066362	1261.48669216424	2643.76420127612	0	1506.00624616289	0	1294.29941715681	1567.77600555177	917.84819281378	954.212332270203	50.686375601617	0	1105.02703142188	0	0	1045.14532977996	912.014801618128	391.743743966902	133.759040955154	0	1481.49871976663	0	0	0	0	0	0	0	0	0	0	0	0	130.995483095577	0	694.62377467173	190.570786379483	195.091051199982	181.976748281435	0
55077.9333462122	54885.4979407647	54647.328736892	47573.172867623	47295.022508752	43646.7548185108	101455.768752112	80090.8841497523	52742.7708178752	23171.2259657903	71933.5655913001	46561.8320306124	23718.2912294317	19856.9493377862	65542.5036198277	91173.3545101547	56874.6893762146	44570.1461869273	31271.8932641084	24942.9773379654	103999.732461563	43735.3172358316	42080.4850513279	32032.8819733057	32043.3693975856	22713.3629479766	29814.9058797197	30151.1818646622	21572.2711447139	45129.4519090283	38314.1433487977	145608.039726565	28815.1046420309	92479.5013805166	35475.5982729469	30396.748039262	79894.0057512975	47265.4163484323	113426.931734848	99349.3166028766	99889.8936950579	129683.065556337	122545.367832788	42257.8447549031	159151.361827213	130280.412464565	251503.799113198	341320.012195573	516265.227238881	321967.013166306
73.0589164802571	0	102.825495405362	0	152.911833045627	0	0	64.3231949444589	0	0	0	0	0	0	0	0	0	0	0	0	0	0	0	0	0	0	0	0	0	0	0	0	0	0	0	0	0	0	0	0	0	0	0	0	0	0	0	0	0	0
317.001015580796	471.988156812819	201.344124009007	308.14747807881	86.3934826481047	1479.09567382586	256.681331516966	325.652010871033	409.989871521154	340.008252555755	0	338.313633191009	380.085430675838	2424.26029087876	1833.53330160323	739.547683551132	579.655378676812	379.744306650028	452.425926876986	464.002643214363	227.370556000855	630.622909421229	990.864688663031	307.483508499296	295.215878877997	186.446885797319	272.190925999775	503.123598747271	483.008398464215	291.767839362999	2196.56506645136	593.349713837422	312.522008524272	400.463273359962	411.773145978931	89.5475811782603	255.008852503847	0	434.263283735932	0	496.161611918421	0	38.8759758125229	0	0	0	0	0	0	0
[truncated: 29 more columns]

## Sheet: ID das proteínas para estat.
Intensity.0_01_Slot1.4_1_2487	Intensity.0_02_Slot1.5_1_2488	Intensity.0_03_Slot1.6_1_2489	Intensity.0_04_Slot1.7_1_2490	Intensity.0_05_Slot1.8_1_2491	Intensity.0_06_Slot1.9_1_2492	Intensity.0_07_Slot1.10_1_2493	Intensity.0_08_Slot1.11_1_2494	Intensity.0_09_Slot1.12_1_2496	Intensity.0_10_Slot1.13_1_2497	Intensity.0_11_Slot1.14_1_2498	Intensity.0_12_Slot1.15_1_2499	Intensity.0_13_Slot1.16_1_2500	Intensity.0_14_Slot1.17_1_2501	Intensity.0_15_Slot1.18_1_2502	Intensity.0_16_Slot1.19_1_2503	Intensity.0_17_Slot1.20_1_2505	Intensity.0_18_Slot1.21_1_2506	Intensity.0_19_Slot1.22_1_2507	Intensity.0_20_Slot1.23_1_2508	Intensity.0_22_Slot1.25_1_2510	Intensity.0_23_Slot1.26_1_2511	Intensity.0_24_Slot1.27_1_2512	Intensity.0_25_Slot1.28_1_2514	Intensity.0_26_Slot1.29_1_2515	Intensity.0_27_Slot1.30_1_2516	Intensity.0_28_Slot1.31_1_2517	Intensity.0_29_Slot1.32_1_2518	Intensity.0_30_Slot1.33_1_2519	Intensity.0_31_Slot1.34_1_2520	Intensity.0_32_Slot1.35_1_2521	Intensity.0_33_Slot1.36_1_2523	Intensity.0_34_Slot1.37_1_2524	Intensity.0_36_Slot1.39_1_2526	Intensity.0_37_Slot1.40_1_2527	Intensity.0_38_Slot1.41_1_2528	Intensity.0_39_Slot1.2_1_2530	Intensity.0_40_Slot1.3_1_2531	Intensity.0_41_Slot1.4_1_2532	Intensity.0_42_Slot1.5_1_2533	Intensity.0_43_Slot1.6_1_2534	Intensity.0_44_Slot1.7_1_2535	Intensity.0_45_Slot1.8_1_2536	Intensity.0_46_Slot1.9_1_2538	Intensity.0_47_Slot1.10_1_2539	Intensity.0_48_Slot1.11_1_2540	Intensity.0_49_Slot1.12_1_2541	Intensity.0_50_Slot1.13_1_2542	Intensity.0_51_Slot1.14_1_2543	Intensity.0_52_Slot1.15_1_2544
G1_1_8	G1_1_8	G1_1_8	G1_1_8	G1_1_8	G1_1_8	G1_1_8	G1_1_8	G1_9_17	G1_9_17	G1_9_17	G1_9_17	G1_9_17	G1_9_17	G1_9_17	G1_9_17	G2_17_24	G2_17_24	G2_17_24	G2_17_24	G2_17_24	G2_17_24	G2_17_24	G2_25_32	G2_25_32	G2_25_32	G2_25_32	G2_25_32	G2_25_32	G2_25_32	G2_25_32	Controle	Controle	Controle	Controle	Controle	Recidiva	Recidiva	Recidiva	Recidiva	Recidiva	Recidiva	Recidiva	Remissao	Remissao	Remissao	Remissao	Remissao	Remissao	Remissao
745.06	46.2722	198.931	0	107.609	35.8875	0	137.479	3272	0	261.918	66.1594	263.314	0	384.106	0	0	0	0	0	0	0	0	110.314	253.259	242.531	0	89.3717	365.118	36.8644	0	162.744	342.529	261.196	0	248.757	0	0	0	0	0	0	0	0	0	0	0	0	0	0
3215.98	358.061	982.401	993.107	684.125	1071.75	740.786	1203.57	726.998	374.286	1081.74	1564.95	0	2064.96	356.608	592.695	2683.52	1155.95	745.464	1762.19	1162.27	1914.08	321.411	2595.98	0	740.279	2579.6	674.66	505.072	3192.53	0	2509.93	6043.61	995.98	1405.99	688.141	0	3982.79	527.383	627.876	0	0	1455.64	0	0	0	0	0	0	0
0	0	0	0	0	0	0	0	0	0	0	0	0	0	0	0	0	0	0	0	0	0	0	0	0	0	0	0	0	0	0	0	0	0	0	0	0	0	0	0	0	0	0	0	0	0	0	0	0	0
0	0	0	0	0	0	0	0	0	0	0	0	0	0	0	0	84.6498	0	150.089	133.616	0	0	269.946	0	0	0	0	0	0	0	0	0	0	0	0	0	0	0	0	0	0	0	0	0	0	0	0	0	0	0
1112.6	0	99.7719	0	172.206	1432.12	455.86	513.717	643.982	0	178.412	978.429	2994.21	1601.18	1052.29	0	0	0	0	0	0	0	0	7181.99	0	2682.02	1557.3	880.784	3290.54	11320	264.391	0	0	0	0	0	0	0	0	0	0	0	0	0	0	0	0	0	0	0
0	0	0	0	0	0	0	0	0	0	0	0	0	0	0	0	60.2456	41.9414	77.7809	45.4623	0	0	0	0	0	0	0	0	0	0	0	0	0	0	0	0	0	0	0	0	0	0	0	0	0	0	0	0	0	0
12262.7	3733.05	7764.26	8594.62	3508.96	2757.82	8574.66	3398.45	7114.83	6034.32	5691.47	6990.34	4666	5054.06	11082.8	4891.62	9629.58	6932.94	3464	6085.25	2265.64	7046.51	5507.49	6443.34	4810.26	6050.47	4375.22	5920.51	6593.99	4662.73	4093.48	7184.42	7337.73	9554.03	11378.3	6673.18	4078.17	8689.27	3874.6	3701.25	4663.62	339.843	3239.82	4990.45	3871.74	4614.57	12412.9	426.568	1188.35	2260.62
664.391	809.696	530.421	684.667	271.626	614.543	699.541	370.374	289.385	590.733	299.385	193.883	226.064	892.28	178.746	700.99	410.497	182.393	451.44	262.834	274.73	1000.42	419.593	813.211	0	519.511	419.359	234.342	112.186	211.812	1170.1	2932.67	228.204	291.804	292.353	46.9674	0	0	0	0	0	0	0	0	0	0	0	0	0	0
7580.56	15653.8	5992.14	12706.4	7765.54	7041.27	7328.99	13539	13674.8	10713.5	8505.88	12075.4	7981.16	13096.8	5585.39	20458.8	2894.56	4651.79	3109.37	9570.32	12550.7	16700	7132.77	14754.9	9220.99	6770.97	8236.76	17937.6	6374.22	14034.3	4087.92	18753.8	15995.6	23298.2	15841.1	7607.14	14749.6	5305.94	8736.32	19514.2	36714.9	36118.1	7238.87	8040.88	25833.6	4653.09	9482.16	8958.5	2763.27	4900.21
0	0	0	0	0	0	0	0	73.7494	473.749	0	77.7957	0	0	59.9687	0	0	0	0	0	0	0	0	0	0	0	0	0	0	0	0	0	0	0	0	0	0	0	0	0	0	0	0	0	0	0	0	0	0	0
355.732	87.3779	288.947	256.81	460.086	475.585	372.313	31.5752	54.1423	73.0549	76.6592	207.034	98.0997	0	346.024	0	0	0	0	0	0	0	0	0	113.891	0	338.862	0	175.292	282.483	0	0	0	0	0	0	0	0	0	0	0	0	0	0	0	0	0	0	0	0
0	0	0	0	0	0	0	0	0	0	0	0	0	0	0	0	0	0	0	0	0	0	0	0	0	0	0	0	0	0	0	0	0	0	0	0	0	0	0	0	0	0	0	0	0	0	0	0	0	0
54.5473	369.386	215.303	311.616	362.56	297.7	236.064	188.716	126.973	302.01	0	215.692	206.634	0	0	0	0	0	0	0	0	0	0	0	0	0	0	0	0	0	0	370.454	0	319.3	0	280.899	833.464	0	800.176	523.196	0	0	389.985	0	0	0	0	0	0	0
3091.98	981.797	570.603	3057.31	310.171	371.006	1774.84	1714.57	1464.28	1500.88	781.362	1906.98	1349.74	1068.64	2106.24	530.165	1240.71	1169.18	860.825	2845.44	0	147.006	1475.52	3020.27	1700.2	1397.23	1524.4	1980.05	2814.85	647.924	0	0	3989.68	1915.06	0	1833.29	619.415	1664.41	1593.79	0	0	0	1425.44	1647.93	0	935.718	3155.58	0	624.774	619.537
0	48.9082	20.3825	26.0673	0	11.6545	0	0	0	0	0	0	0	0	0	0	0	0	0	0	0	0	0	0	0	0	0	0	0	0	0	0	0	0	0	0	0	0	0	0	0	0	0	0	0	0	0	0	0	0
57.9551	0	131.087	61.2297	40.184	127.436	0	0	0	0	0	0	0	0	0	0	59.1793	31.4977	0	51.5313	64.8869	0	0	0	0	0	0	0	0	0	0	0	0	0	0	0	0	0	0	0	0	0	0	0	0	0	0	0	0	0
247.693	245.568	105.018	465.085	189.508	401.429	357.819	286.211	1422.79	81.2682	198.094	137.775	148.949	394.754	262.541	229.485	432.898	0	71.2426	45.4838	0	174.105	0	0	0	83.9804	119.739	0	124.862	0	203.211	0	0	0	0	0	0	0	0	0	0	0	0	0	0	0	0	0	0	0
0	0	0	0	0	0	0	0	0	0	0	0	0	0	0	0	0	0	0	0	0	0	0	0	0	0	0	0	0	0	0	0	0	0	0	0	0	0	0	0	0	0	0	0	0	0	0	0	0	0
510.147	16.9709	1379.21	630.58	2058.87	1225.16	0	240.559	359.452	278.887	939.573	442.664	446.814	0	175.334	410.463	425.154	336.744	496.453	356.079	157.674	0	0	0	232.004	0	305.252	112.662	118.424	151.472	0	175.778	82.5555	70.0279	0	105.336	58.2683	0	225.875	185.055	0	0	1107.23	0	0	531.908	323.988	1169.34	1803.88	0
0	104.142	56.6602	89.6882	0	29.6659	77.532	0	0	0	0	0	0	0	0	0	0	0	0	0	0	0	0	0	0	0	0	0	0	0	0	0	0	0	0	0	0	0	0	0	0	0	0	0	0	0	0	0	0	0
3656.92	422.605	2485.85	187.876	2511.16	192.185	754.305	351.171	449.395	500.843	1333.61	832.737	659.996	0	4758.72	0	2409.95	4041.29	200.728	961.967	59.7719	0	257.157	0	0	1264.31	3039.41	106.617	0	0	802.987	177.64	166.569	93.2693	1276.94	214.033	0	0	0	0	0	0	0	1212.8	351.967	1417.1	49.684	0	0	704.377
2506.56	232.213	628.332	2120.85	263.491	592.624	1282.5	466.587	1730.33	0	630.918	2906.22	659.775	564.173	1329.89	0	2083.52	1659.25	1294.92	2767.68	214.982	0	401.057	1311.9	258.429	3059.91	4410.5	1621.25	714.571	711.885	100.472	905.935	1339.98	5411.21	8891.08	1105.11	101.891	1683.23	2244.04	1490.11	1624.52	554.768	1050.47	1502.7	0	3373.48	2994.5	0	0	470.114
0	0	0	0	0	0	0	0	0	0	0	0	0	0	0	0	0	0	0	0	0	0	0	0	0	0	0	0	0	0	0	0	0	0	0	0	0	0	0	0	0	0	0	0	0	0	0	0	0	0
0	0	0	0	0	0	0	0	0	0	0	0	0	0	0	0	0	0	0	0	0	0	0	0	0	0	0	0	0	0	0	0	0	0	0	0	0	0	0	0	0	0	0	0	0	0	0	0	0	0
45.4873	0	129.421	0	53.3058	585.144	0	334.723	140.067	0	188.51	172.694	136.119	0	0	167.806	198.906	100.598	179.393	460.692	139.758	291.15	0	91.3083	0	0	332.998	0	136.244	97.8658	0	140.953	0	220.326	0	181.894	0	0	0	0	0	0	0	91.0308	0	86.5127	134.99	0	66.2042	86.9177
0	465.953	42.9699	751.198	374.469	33.6262	131.091	91.5149	821.005	838.674	263.913	0	464.392	2566.66	854.167	1724.52	0	110.441	594.729	588.08	0	2211.2	1587.69	0	776.222	0	603.401	955.246	511.412	840.757	2063.4	1025.11	649.657	1046.3	0	298.43	396.647	790.682	737.57	462.38	0	1652.3	0	0	0	0	0	0	0	0
66.3029	76.0046	316.521	0	76.3199	48.1364	0	0	0	0	0	0	0	0	0	0	0	0	0	0	0	0	0	0	0	0	0	0	0	0	0	0	0	0	0	0	0	0	0	0	0	0	0	0	0	0	0	0	0	0
0	0	0	0	0	0	0	0	0	0	0	0	0	0	0	0	0	0	0	0	0	0	0	0	0	0	0	0	0	0	0	0	0	0	0	0	0	0	0	0	0	0	0	0	0	0	0	0	0	0
197.779	209.22	119.843	269.662	0	37.8607	109.376	92.4198	0	0	0	0	0	0	0	0	0	0	0	0	0	0	0	0	0	0	0	0	0	0	0	0	0	0	0	0	0	0	0	0	0	0	0	0	0	0	0	0	0	0
0	235.531	67.2616	0	58.3953	44.2906	83.6403	58.9261	0	0	0	0	0	0	0	0	0	0	0	0	0	0	0	0	0	0	0	0	0	0	0	0	0	0	0	0	0	0	0	0	0	0	0	0	0	0	0	0	0	0
577.196	134.276	295.151	0	374.493	71.3724	118.84	210.902	134.868	80.9053	304.743	449.777	172.627	131.99	0	0	433.451	447.396	135.819	254.674	139.276	0	864.81	0	45.8213	322.091	310.115	136.02	111.673	72.8184	1449.78	0	116.792	81.3402	316.778	0	107.466	0	133.744	270.491	0	0	337.47	435.674	0	549.646	0	283.108	331.751	418.896
0	0	0	0	0	0	0	0	0	0	0	0	0	0	0	0	0	0	0	0	0	0	0	0	0	0	0	0	0	0	0	0	0	0	0	0	0	0	0	0	0	0	0	0	0	0	0	0	0	0
3624	3075.54	14422.6	7035.8	7508.74	3582.33	2902.35	9287.95	4475.22	6494.99	21911.7	6542.44	5216	3332.39	5958.3	4462.67	6865.59	3666.6	6538.33	3363.39	4751.27	7345.87	7827.18	3421.71	2518.94	4579.68	2828.94	5453.11	5249.26	2685.31	9492.36	2881.57	4401.49	2613.86	3215.47	4807.88	6747.47	4492.03	2532.52	2412.77	0	3343.44	4434.79	1269.74	0	3563.89	3983.77	3395.78	5312.03	3871.32
242.288	1013.33	6538.79	1429.49	3879.71	6918.57	132.448	887.132	595.07	1605.64	2239.85	384.079	3072.58	0	161.424	636.345	136.31	289.501	259.313	818.549	194.471	0	191.329	0	1048.49	199.475	215.66	272.462	2666.29	334.739	0	116.048	1242.39	217.195	0	3484.95	2853.81	0	158.747	820.873	0	560.337	492.855	0	0	0	0	0	0	0
132.444	303.999	0	236.922	671.996	59.573	76.9882	0	183.486	0	231.988	357.271	516.77	0	25.2798	0	36.717	126.22	71.9873	227.017	114.818	0	0	0	73.5731	247.336	42.7821	74.8609	0	112.321	178.286	0	0	0	0	0	0	0	0	0	0	0	0	0	0	0	0	0	0	0
0	0	0	63.1973	59.2652	155.827	0	177.267	0	0	0	0	0	0	0	0	0	0	0	0	0	0	0	0	0	0	0	0	0	0	0	0	0	0	0	0	0	0	0	0	0	0	0	0	0	0	0	0	0	0
638.826	741.833	297.43	622.404	327.838	394.296	588.641	342.506	81.4325	195.93	68.7756	210.16	49.5494	225.074	214.969	0	281.338	195.278	46.6919	0	0	0	143.094	0	0	0	0	0	0	0	0	0	0	0	0	0	0	0	0	0	0	0	0	0	0	0	0	0	0	0
0	231.656	91.2924	163.851	128.579	48.6345	253.532	218.46	0	135.165	56.0416	51.6283	44.1046	231.456	58.8189	207.469	26.873	0	50.9121	46.765	0	0	54.3284	0	0	0	0	0	0	0	0	0	0	0	0	0	0	0	0	0	0	0	0	0	0	0	0	0	0	0
0	0	0	0	0	0	0	0	0	0	0	0	0	0	0	0	0	0	0	0	0	0	0	0	0	0	0	0	0	0	0	0	0	0	0	0	0	0	0	0	0	0	0	0	0	0	0	0	0	0
70.8258	61.9623	56.7362	115.663	0	0	0	0	0	0	0	0	0	0	0	0	0	0	0	0	0	0	0	0	0	0	0	0	0	0	0	0	0	0	0	0	0	0	0	0	0	0	0	0	0	0	0	0	0	0
0	0	0	0	0	0	0	0	0	0	0	0	0	0	0	0	0	0	0	0	0	0	0	0	0	0	0	0	0	0	0	0	0	0	0	0	0	0	0	0	0	0	0	0	0	0	0	0	0	0
155.686	380.294	261.805	251.136	66.8639	108.237	414.366	108.253	40.6986	0	0	0	18.6157	325.211	0	76.5285	0	0	0	0	0	0	0	0	0	0	0	0	0	0	0	0	0	0	0	0	0	0	0	0	0	0	0	0	0	0	0	0	0	0
196.006	153.293	137.197	637.948	387.579	733.144	453.181	0	94.6147	181.074	277.231	293.595	134.099	0	364.768	0	0	0	0	0	0	0	0	0	264.584	0	165.605	158.205	355.392	162.112	0	0	0	0	0	0	0	0	0	0	0	0	0	70.0334	0	138.914	0	0	190.185	57.5569
124.8	163.891	79.8733	114.221	0	0	102.421	78.7443	0	113.732	57.3966	40.62	41.0359	178.061	0	161.343	0	0	0	0	0	0	0	0	0	0	0	0	0	0	0	0	0	0	0	0	0	0	0	0	0	0	0	0	0	0	0	0	0	0
0	38.865	24.4134	30.4783	0	0	35.6109	0	0	0	0	0	0	0	0	0	0	0	0	0	0	0	0	0	0	0	0	0	0	0	0	0	0	0	0	0	0	0	0	0	0	0	0	0	0	0	0	0	0	0
0	0	0	0	0	0	0	0	0	0	0	0	0	0	0	0	0	0	0	0	0	0	0	0	0	0	0	0	0	0	0	0	0	0	0	0	0	0	0	0	0	0	0	0	0	0	0	0	0	0
0	0	0	0	0	0	0	0	0	0	0	0	0	0	0	0	0	0	0	0	0	0	0	0	0	0	0	0	0	0	0	0	0	0	0	0	0	0	0	0	0	0	0	0	0	0	0	0	0	0
49.5647	57.6659	35.0854	75.286	27.8536	19.9699	65.5554	54.1806	0	0	34.9902	22.937	20.1175	0	19.3813	0	0	0	0	0	0	0	0	0	0	0	0	0	0	0	0	0	0	0	0	0	0	0	0	0	0	0	0	0	0	0	0	0	0	0
44.9624	49.1843	21.504	273.741	0	45.0733	213.027	84.4455	0	0	0	0	0	0	0	0	0	0	0	0	0	0	0	0	0	0	0	0	0	0	0	0	0	0	0	0	0	0	0	0	0	0	0	0	0	0	0	0	0	0
106.249	78.7511	39.1061	87.9452	37.2974	22.1583	55.1316	44.9068	0	0	24.4322	15.6745	16.6506	0	20.0253	50.8361	0	0	0	0	0	0	0	0	0	0	0	0	0	0	0	0	0	0	0	0	0	0	0	0	0	0	0	0	0	0	0	0	0	0
0	0	0	0	0	0	0	0	0	0	0	0	0	0	0	0	0	0	0	0	0	0	0	0	0	0	0	0	0	0	0	0	0	0	0	0	0	0	0	0	0	0	0	0	0	0	0	0	0	0
89.0452	0	61.8609	126.013	0	38.2946	0	0	0	0	0	0	0	0	0	0	0	0	0	0	0	0	0	0	0	0	0	0	0	0	0	0	0	0	0	0	0	0	0	0	0	0	0	0	0	0	0	0	0	0
0	0	0	0	0	0	0	0	0	0	0	0	0	0	0	0	0	0	0	0	0	0	0	0	0	0	0	0	0	0	0	0	0	0	0	0	0	0	0	0	0	0	0	0	0	0	0	0	0	0
505.352	1512.25	588.808	460.099	1061.07	140.602	418.647	2878.58	681.267	398.834	341.993	1328.47	768.919	279.446	546.62	0	669.197	1943.77	207.733	2419.85	349.046	0	455.13	313.563	1145.41	0	817.55	0	313.073	147.248	467.708	765.847	1132.58	0	0	365.951	0	0	0	0	0	0	0	0	0	0	0	0	0	0
0	0	0	0	0	0	0	0	0	0	0	0	0	0	0	0	1654.4	1946.21	0	0	4099.48	0	264.139	1853.9	2553.19	0	0	1637.6	1574.29	0	833.956	586.799	2204.71	5580.32	0	1760.64	0	0	0	0	0	0	0	0	0	636.727	0	421.194	300.157	436.598
461.513	0	42.4863	105.317	692.309	157.868	804.416	260.272	876.101	0	217.592	64.6228	596.883	0	746.03	348.082	784.274	205.098	95.6253	340.171	864.865	0	0	132.708	0	108.032	437.546	225.38	438.337	309.564	0	0	0	0	0	0	384.683	0	1469.64	0	0	2016.38	1108.99	1189.73	0	357.996	0	0	79.7478	502.356
0	0	0	0	0	0	0	0	0	0	0	0	0	0	0	0	0	0	0	0	0	0	0	0	0	0	0	0	0	0	0	240.242	0	125.098	157.769	0	0	0	0	0	0	0	0	0	0	0	0	0	0	0
165.262	142.942	114.637	221.132	0	0	175.882	190.468	46.339	241.278	0	92.3934	163.68	287.736	85.6145	368.769	40.515	0	125.342	0	88.4788	432.602	145.956	94.9577	68.8593	0	0	0	0	41.6168	112.834	0	0	0	0	0	0	0	0	0	0	0	0	0	0	0	0	0	0	0
7024.98	6787.18	2395.84	11443.6	5562.64	4499	9309.42	11845	8485	5951.79	6932.55	8726.75	4493.52	0	5761.21	13945.4	4499.21	3784.36	19331.7	8085.87	8693.13	11562.6	4481.1	3594.34	5335.32	10029.1	7600.32	5342.13	13050.3	6940.18	3036.36	5490.03	18816.9	6833.2	7402.42	14340.9	9476.52	7454.49	9201.01	6414.94	0	4505.81	4859.04	2107.99	0	1712.54	7139.98	312.72	703.957	1215.57
340.495	43.4691	82.9876	0	81.7745	3169.29	374.434	147.491	48.8023	0	63.0152	91.0994	0	200.023	228.777	0	171.334	162.633	56.7641	60.5858	878.07	291.247	150.413	0	0	213.564	109.832	87.1554	0	25.8409	0	0	0	0	0	0	0	0	0	0	0	0	0	163.678	0	297.522	150.396	0	118.73	148.179
0	0	434.864	588.173	659.989	676.568	0	849.341	83.5494	0	132.916	215.695	120.762	0	0	0	99.7927	0	0	143.961	78.6102	0	212.029	0	0	0	0	0	0	0	0	0	0	0	0	0	0	0	0	0	0	0	0	0	0	0	0	0	0	0
0	0	0	0	0	0	0	0	0	0	0	0	0	0	0	0	0	0	0	0	0	0	0	0	0	0	0	0	0	0	0	0	0	0	0	0	0	0	0	0	0	0	0	0	0	0	0	0	0	0
0	0	0	0	0	0	0	0	336	0	1426.85	460.909	473.417	440.802	822.638	729.534	0	0	0	0	0	0	0	0	0	0	0	0	0	0	0	0	350.041	272.897	0	686.439	224.637	178.326	0	173.56	0	0	454.196	0	0	0	0	0	0	0
0	0	0	0	0	0	0	0	68.943	0	163.419	205.498	0	0	135.2	0	59.3206	162.044	365.321	172.166	0	0	0	0	0	0	0	0	0	0	0	0	0	0	0	0	0	0	0	0	0	0	0	0	0	0	0	0	0	0
9328.15	9522.5	14293.7	18600.3	19566.9	5797.64	16154.9	11363.5	13510.5	10573	15743.2	15651.4	9579.54	1309.68	9915.58	9210.78	9868.65	8097.45	10717.6	4948.69	9289.41	3915.22	11226.7	3802.28	7854.56	7282.99	6708.59	5881.77	8047.75	6226.91	6454.5	13937.9	9675.68	6134.5	4014.23	12004.2	16581.4	2966.26	8261.91	15573.9	11414.2	9961.78	27257	6455.39	14283	17933.3	27515.7	31537	55213.5	26934.2
0	0	517.381	970.421	367.559	0	0	900.597	0	0	0	0	0	0	0	0	0	248.55	360.024	191.854	78.133	0	0	0	135.303	298.304	190.362	0	532.643	142.068	0	0	0	0	0	0	0	0	0	0	0	0	0	0	0	0	0	0	0	0
546.949	369.706	792.301	323.884	372.754	1346	758.567	506.007	718.233	681.864	787.201	602.009	111.536	0	874.84	508.659	631.371	420.574	0	249.764	0	0	238.168	332.93	346.154	365.137	431.777	517.304	825.203	103.772	444.77	367.185	605.198	79.4816	290.025	446.756	308.486	152.064	244.001	295.4	0	0	411.021	0	0	0	0	0	0	0
316.632	1544.17	1758.5	2937	1504.05	1453.91	1159.65	157.069	2530.16	2792.63	1493.1	1455.75	1615.58	4861.24	1868.87	0	3531.89	1953.88	2327.11	2074.22	3281.64	3678.25	2807.72	4431.54	2727.43	1759.46	4835.75	4537.23	2928.75	4567.45	4562.39	4379.66	3893.1	8137.33	3170.17	1377.52	1516.34	1302.3	3326.04	3029.16	7999.27	4809.51	3403.94	793.677	4128.39	2053.16	61.5767	1805.01	884.805	976.158
0	0	0	0	0	0	0	0	0	0	45.0113	78.9898	63.1158	0	54.7881	0	0	0	0	0	0	0	0	0	0	0	0	0	0	0	0	0	0	0	0	0	0	0	0	0	0	0	0	0	0	0	0	0	0	0
2691.13	4366.52	3083.93	0	2973.8	1614.2	5919.23	5138.62	0	2297	1471.22	1590.79	2344.15	3743.82	4121.97	0	3809.06	4700.27	7877.02	5322.33	3305.92	0	3396.1	4796.85	893.634	8264.52	5317.25	807.29	4723.07	2061.34	4842.5	5381.3	11889.4	2433.67	9054.67	0	1328.08	2321.03	3677.36	4001.77	254.99	457.273	4900.99	2193.33	0	1808.72	3169.18	249.908	91.6228	415.244
0	0	0	0	0	0	0	0	0	0	0	0	0	0	0	0	0	0	0	0	0	0	0	0	0	0	0	0	0	0	0	0	0	0	0	0	0	0	0	0	0	0	0	0	0	0	0	0	0	0
0	111.084	0	117.028	0	15.7599	65.8199	0	0	0	0	0	0	0	0	0	0	0	0	0	0	0	0	0	0	0	0	0	0	0	0	0	0	0	0	0	0	0	0	0	0	0	0	0	0	0	0	0	0	0
0	0	0	0	0	0	0	0	0	0	0	0	0	0	0	0	0	0	0	0	0	0	0	0	0	0	0	0	0	0	0	0	0	0	0	0	0	0	0	0	0	0	0	0	0	0	0	0	0	0
637.407	1643.13	0	1560.08	1651.56	0	0	0	894.69	1121.95	0	1128.05	1212.42	0	318.996	491.501	0	0	0	0	0	0	0	789.652	2667.56	1572.89	663.041	1160.8	644.91	0	874.547	674.505	0	0	1620.16	748.572	0	0	0	0	0	0	0	0	0	0	0	0	0	0
228.969	0	0	199.529	42.3428	259.85	463.57	0	405.89	0	0	24.0123	0	352.045	411.603	0	0	117.985	240.399	217.445	221.853	423.37	0	0	0	0	0	0	0	0	0	0	0	0	0	0	0	205.824	274.508	153.585	1883.67	0	0	0	0	0	0	0	0	0
0	0	0	0	0	0	0	0	0	0	0	0	0	0	0	0	0	0	0	0	0	0	0	0	0	0	0	0	0	0	0	0	0	0	0	0	0	0	0	0	0	0	0	0	0	0	0	0	0	0
46733	19875.2	57354	27394.8	69177	141093	20250	48045.1	35853.4	29326.9	25544.3	27720.6	56338.1	10460.2	46395.3	3587.44	39024.7	35078	21503.1	95310.9	62232.1	18847.6	23969.5	26085.4	30383.7	25492.3	40806	47658.6	69362.7	44675.2	11671.1	4433.86	24627	6574.51	11912.4	91442.8	90213.7	61224.1	75677.7	49499.3	7321.5	45605.6	76242.4	31383.8	801.041	56192.4	921.14	18590.5	35914.8	64540.3
0	0	0	0	0	0	0	0	0	0	0	0	0	0	0	0	0	0	0	0	0	0	0	0	0	0	0	0	0	0	0	0	0	0	0	0	0	0	0	0	0	0	0	0	0	0	0	0	0	0
0	0	477.3	61.9305	1387.71	340.41	471.746	846.192	77.4567	0	359.484	497.778	0	0	1338.47	0	371.411	253.879	733.782	184.289	0	0	0	0	0	0	0	0	0	0	0	0	355.443	0	809.83	289.711	0	0	0	0	0	0	0	0	0	0	0	0	0	0
0	0	0	0	0	0	0	0	0	0	0	0	0	0	0	0	0	0	0	0	0	0	0	0	0	0	0	0	0	0	0	0	0	0	0	0	0	0	0	0	0	0	0	0	0	0	0	0	0	0
0	0	0	0	0	0	0	0	0	0	0	0	0	0	0	0	0	0	0	0	0	0	0	0	0	0	0	0	0	0	0	0	0	0	0	0	0	0	0	0	0	0	0	0	0	0	0	0	0	0
259.65	156.659	227.621	354.539	248.886	198.085	536.375	384.962	0	231.626	130.663	92.5766	51.7709	381.638	33.2423	0	61.5515	0	0	0	31.6989	306.929	64.2731	0	0	0	0	0	0	0	0	0	0	0	0	0	0	0	0	0	0	0	0	0	0	0	0	0	0	0
0	0	42.1496	0	33.0362	182.397	80.3779	58.908	0	0	0	0	0	0	0	0	0	0	0	0	0	0	0	0	0	0	0	0	0	0	0	0	0	0	0	0	0	0	0	0	0	0	0	0	0	0	0	0	0	0
415.518	51.8097	129.335	400.589	0	215.336	443.536	100.894	906.706	121.899	0	247.949	0	1292.87	339.174	0	176.269	174.061	302.329	217.693	91.2957	499.369	134.217	457.562	0	212.667	764.466	451.336	430.39	0	748.588	0	217.325	732.825	615.542	266.867	79.1566	247.876	467.299	0	2961.12	539.49	0	0	0	0	0	0	0	0
4035.72	3048.42	12939.1	6145.88	4662.85	33973.3	10606	3560.58	0	2358.75	1546.25	5661.63	4118.77	1398.48	6762.71	5750.16	4213.13	2784.5	2374.17	2959.28	10382.4	7640.4	3196.78	1485.07	2995.8	1447.9	5021.43	2108.3	1722.48	1404.71	2242.16	1886.13	1656.35	2806.34	1046.09	2507.03	7685.49	1677.57	12875.3	11885.7	3031.44	11959.4	20473	1778.86	0	8017.43	12295.7	22448	23477.7	14567.6
0	0	0	0	0	0	0	0	0	0	0	0	0	0	0	0	0	0	0	0	0	0	0	0	0	0	0	0	0	0	0	0	0	0	0	0	0	0	0	0	0	0	0	0	0	0	0	0	0	0
75.5474	0	67.9123	0	0	73.278	0	67.1249	0	0	0	0	0	0	0	0	0	0	0	0	0	0	0	0	0	0	0	0	0	0	0	0	0	0	0	0	0	0	0	0	0	0	0	0	0	0	0	0	0	0
88.1088	0	101.656	387.369	0	85.4296	60.3092	0	0	229.852	64.2654	95.94	67.556	676.858	378.715	0	0	0	0	0	0	0	0	0	0	0	0	0	0	0	0	0	0	0	0	0	0	0	0	0	0	0	0	0	0	0	0	0	0	0
70.735	88.2837	39.3492	69.163	25.859	0	44.9517	41.3775	0	0	0	0	0	0	0	0	0	0	0	0	0	0	0	0	0	0	0	0	0	0	0	0	0	0	0	0	0	0	0	0	0	0	0	0	0	0	0	0	0	0
140.304	155.342	593.391	301.786	403.506	502.97	237.073	537.39	151.662	0	407.874	402.204	0	0	168.961	0	470.14	89.8956	182.456	168.688	364.261	0	0	0	0	0	0	0	0	0	0	0	0	0	0	0	193.443	0	283.78	161.776	0	0	94.1233	0	0	0	0	0	0	0
284.313	202.86	1240.1	1210.49	2043.19	3272.38	515.508	950.695	758.345	909.196	685.573	999.599	728.38	299.376	1808.51	166.116	108.452	218.857	517.481	599.023	117.746	0	754.868	0	534.547	513.989	2191.73	83.2928	1617.98	507.505	0	0	288.645	179.144	0	1801.17	1312.72	0	1566.1	3199.8	0	0	1001.68	870.006	0	131.081	110.221	0	1007.95	0
0	0	154.034	72.4604	0	69.6804	0	218.829	114.794	0	141.341	0	467.538	0	13.5222	0	0	0	0	0	0	0	0	0	0	0	0	0	0	0	0	105.157	0	0	36.5874	223.425	0	0	0	0	0	0	0	0	0	0	0	0	0	0
0	0	0	0	0	0	0	0	0	0	0	0	0	0	0	0	0	0	0	0	0	0	0	0	0	0	0	0	0	0	0	0	0	0	0	0	0	0	0	0	0	0	0	0	0	0	0	0	0	0
31.5128	55.6411	25.6842	34.5752	18.7205	10.9643	30.542	21.1068	0	0	0	0	0	0	0	0	0	0	0	0	0	0	0	0	0	0	0	0	0	0	0	0	0	0	0	0	0	0	0	0	0	0	0	0	0	0	0	0	0	0
0	0	0	0	0	0	0	0	0	0	0	0	0	0	0	0	0	0	0	0	0	0	0	0	0	32.8211	265.064	74.5875	198.282	0	0	0	0	0	0	0	0	0	0	0	0	0	0	0	0	0	0	0	0	0
0	0	0	0	0	0	0	0	0	0	0	0	0	0	0	0	0	0	0	0	0	0	0	0	0	0	0	0	0	0	0	0	0	0	0	0	0	0	0	0	0	0	0	0	0	0	0	0	0	0
152.031	87.3344	0	0	88.0745	107.34	92.0753	0	0	204.388	134.169	0	107.993	435.102	904.934	0	0	0	0	0	0	0	0	0	0	0	0	0	0	0	0	0	0	0	0	0	0	0	0	0	0	0	0	0	0	0	0	0	0	0
0	0	0	0	0	0	0	0	0	108.969	99.4455	57.7747	42.5261	587.067	416.524	0	0	0	0	0	0	0	0	0	0	0	0	0	0	0	0	0	0	0	0	0	0	0	0	0	0	0	0	0	0	0	0	0	0	0
0	62.127	1561.64	93.8166	5984.59	87.8246	0	686.09	0	349.297	845.23	338.861	4965.7	214.649	0	0	0	0	0	0	0	0	0	0	0	0	0	0	0	0	0	0	0	0	0	0	0	0	0	0	0	0	0	32.4578	0	184.86	212.614	0	40.2086	63.5697
0	0	0	0	0	0	0	0	0	0	0	0	0	0	0	0	0	0	0	0	0	0	0	0	0	0	0	0	0	0	0	0	0	0	0	0	0	0	0	0	0	0	0	0	0	0	0	0	0	0
0	0	0	0	0	0	0	0	0	0	0	0	0	0	0	0	0	0	0	0	0	0	0	0	0	0	0	0	0	0	0	0	0	0	0	0	0	0	0	0	0	0	0	0	0	0	0	0	0	0
0	0	0	0	0	0	0	0	0	0	0	0	0	0	0	0	0	0	0	0	0	0	0	0	0	0	0	0	0	0	0	0	0	0	0	0	0	0	0	0	0	0	0	0	0	0	0	0	0	0
0	0	0	0	0	0	0	0	0	0	37.9072	41.8426	0	309.267	0	301.009	0	0	0	0	0	0	0	0	0	0	0	0	0	0	0	0	0	0	0	0	0	0	0	0	0	0	0	0	0	0	0	0	0	0
193.058	59.8843	204.942	349.589	0	219.692	0	0	158.691	98.2092	143.507	356.225	282.339	0	215.117	0	108.839	146.955	377.149	361.259	313.519	0	133.12	0	0	236.567	1331.44	0	284.492	178.059	0	0	0	0	0	0	497.429	0	316.314	717.209	0	0	171.904	0	0	0	0	0	0	0
0	0	0	0	0	0	0	0	0	0	0	0	0	0	0	0	0	0	0	0	0	0	0	0	0	0	0	0	0	0	0	0	0	0	0	0	0	0	0	0	0	0	0	0	0	0	0	0	0	0
58.6787	0	204.593	269.321	67.5353	614.716	408.444	194.309	171.184	0	173.307	452.655	56.2443	0	51.2025	0	227.155	71.1701	123.414	518.961	373.203	0	0	0	0	185.624	72.4539	0	68.7602	95.5278	0	0	0	0	0	0	167.407	0	30.9233	385.466	0	0	593.091	0	0	0	0	0	0	0
0	0	0	0	0	0	0	0	0	0	0	0	0	0	0	0	0	0	0	0	0	0	0	0	0	0	0	0	0	0	0	0	0	0	0	0	0	0	0	0	0	0	0	0	0	0	0	0	0	0
164.899	39.6177	21.47	20.2044	0	92.5086	0	0	303.342	0	83.3777	70.2554	99.1981	0	282.151	0	212.255	44.6326	88.2656	188.835	146.796	0	0	110.161	0	42.4002	852.566	0	0	257.535	0	207.921	153.664	0	84.3303	0	0	0	0	0	0	0	0	247.692	0	73.0737	182.304	0	0	97.0072
69.6426	127.533	0	80.223	47.3024	33.9056	84.1154	47.8098	0	0	0	0	0	0	0	0	0	0	0	0	0	0	0	0	0	0	0	0	0	0	0	0	0	0	0	0	0	0	0	0	0	0	0	0	0	0	0	0	0	0
41.2226	41.0128	0	30.0803	14.1535	0	0	0	0	0	0	0	0	0	0	0	0	0	0	0	0	0	0	0	0	0	0	0	0	0	0	0	0	0	0	0	0	0	0	0	0	0	0	0	0	0	0	0	0	0
1462.28	0	326.75	395.244	90.4072	2329.68	586.437	524.612	0	0	0	0	0	0	0	0	0	0	0	0	0	0	0	108.878	121.274	302.631	1269.23	449.872	517.81	648.637	0	0	0	0	0	0	0	0	0	0	0	0	0	334.961	0	2499.04	569.086	0	258.228	751.388
62.6114	69.1651	36.6983	66.0948	29.7208	23.8087	0	39.5459	0	0	0	0	0	0	0	0	0	0	0	0	0	0	0	0	0	0	0	0	0	0	0	0	0	0	0	0	0	0	0	0	0	0	0	0	0	0	0	0	0	0
12246.5	15340.9	6192.93	17692.4	1194	10980.1	12974.4	11687.1	24154.8	6512.54	5265.11	13780.2	4391.14	15347.5	10119.6	10746.6	15098.3	22302.3	33826.6	24180.1	24741.8	5557.83	4837.32	13256.3	16479.4	16501.9	23797.8	15427.4	13089.6	15055.5	1022.17	21869.5	28800.1	32243.1	29317.1	18609.1	2525.1	17162.8	13748.5	7155.83	15024.1	3575.54	10806.9	9960.62	11007.4	9740.75	9288.49	1887.79	878.76	2866.25
0	0	0	0	0	0	0	0	0	0	0	0	0	0	0	0	0	0	0	0	0	0	0	0	0	0	0	0	0	0	0	0	0	0	0	0	0	0	0	0	0	0	0	0	0	0	0	0	0	0
758.425	384.615	1793.95	208.5	2972.08	252.613	288.286	918.081	372.529	380.586	2025.17	907.236	1222.49	0	575.157	252.395	1396.22	1508.63	1444.82	240.86	1049.08	777.27	1128.27	246.301	341.917	1347.87	499.021	0	1167.17	0	1484.17	195.241	1798.37	649.78	499.482	2596.83	587.38	139.013	589.199	552.313	0	0	887.34	1171.54	0	973.881	728.225	0	206.061	295.885
342.311	347.119	117.435	260.228	95.9598	259.26	192.184	142.713	130.783	67.5135	73.626	77.6102	69.0628	257.314	131.913	259.081	114.275	49.4084	62.5212	54.1735	96.0586	274.386	90.0103	69.7658	0	35.6971	0	53.8714	0	0	113.262	0	0	0	0	0	0	0	0	0	0	0	0	0	0	0	0	0	0	0
0	0	0	0	0	0	0	0	0	0	0	0	0	0	0	0	0	0	0	0	0	0	0	0	0	0	0	0	0	0	0	0	0	0	0	0	0	0	0	0	0	0	0	0	0	0	0	0	0	0
6291.5	14823.1	8757.04	11691.1	11459.5	6114.36	5370.61	12058.9	8031.57	8395.31	9341.58	11482.4	12560.8	9254.61	3785.66	5889.95	7502.27	18247.9	21609	8644.65	22140.3	42705.9	14220.4	6029.62	23854.9	11907.5	6979.85	10240.7	6354.14	11456.4	9682.76	8913.6	13046.9	14924.6	14846.4	6657.46	11453.6	11558.8	5174.14	16273.7	18366.4	12526.8	7565.14	6060.87	11674	4412.8	12731.3	4009.91	2341.23	4001.59
337.998	281.102	150.991	373.429	255.037	58.0597	277.627	273.035	0	384.063	187.311	144.638	0	562.368	82.8276	209.223	0	0	0	0	0	0	0	0	0	0	0	0	0	0	0	0	0	0	0	0	0	0	0	0	0	0	0	0	0	0	0	0	0	0
683.714	127.475	309.735	606.637	403.531	813.426	0	715.12	365.248	0	403.65	699.034	0	0	239.927	0	408.254	235.662	288.96	637.705	1124.46	0	240.968	0	0	0	0	0	0	0	0	0	0	0	0	0	0	0	0	0	0	0	0	0	0	0	0	0	0	0
557.334	0	3516.14	306.333	946.391	231.979	0	0	0	0	2922.13	254.752	1004.81	0	396.989	0	0	0	0	0	0	0	0	0	0	0	0	0	0	0	0	0	0	0	0	0	0	0	0	0	0	0	0	0	0	0	0	0	0	0
701.562	720.666	708.899	658.792	2980.41	391.623	362.203	1426.91	1141.55	489.06	833.21	524.727	3465.56	464.196	212.896	711.504	388.373	1125.08	1018.46	492.325	2975.72	2555.17	2639.24	0	1692.54	666.69	299.365	612.675	312.126	564.195	1803.79	600.532	699.624	761.494	659.454	402.228	663.004	622.138	418.095	2214.03	1349.4	0	573.341	310.002	0	418.72	421.975	569.715	265.312	0
0	0	0	0	0	0	0	0	0	0	0	0	0	0	0	0	0	0	0	0	0	0	0	0	51.4454	62.4858	93.6257	0	87.1854	109.023	0	0	0	0	0	0	0	0	0	0	0	0	0	0	0	0	0	0	0	0
231.979	175.076	0	540.331	0	1212.74	0	0	483.958	0	0	591.757	584.547	0	561.136	0	701.554	0	0	64.359	352.164	0	585.458	0	996.789	0	837.74	656.486	895.925	375.307	0	0	0	0	0	0	0	0	0	0	0	0	0	0	0	0	0	0	0	0
638.599	705.747	320.47	1053.57	391.034	262.818	595.744	774.629	53.6086	842.896	419.185	179.245	241.902	793.245	268.327	1058.5	0	0	190.385	107.369	166.102	354.498	424.296	96.1592	0	0	34.8492	158.439	77.7806	114.559	2503.48	1696.71	135.911	328.569	0	17.5408	0	0	0	0	0	0	0	0	0	0	0	0	0	0
0	0	0	0	0	0	0	0	0	0	0	0	0	0	0	0	0	0	841.659	124.375	100.743	0	860.974	0	0	0	0	0	0	0	0	0	0	0	0	0	0	0	0	0	0	0	0	0	0	0	0	0	0	0
67035	35143.5	61111.4	106188	51357.8	80523.5	70684	35714.4	47381.6	43482	26795.6	81646.7	44681.4	14517.4	83191.1	40727.4	65942.6	49447.1	29025.3	34437	23880.5	16819.7	61966.1	38449.2	52536.3	44739.4	47928.4	50283.9	66327.2	41246.7	44470.6	50050.1	52791.3	40732.1	56886.3	65124.7	33619.9	63033.8	45751.3	58508.9	28148.2	54884.9	46212.7	28441.3	33137.7	61037	32393.8	28508.8	50317.6	31109
223.989	194.688	1181.46	645.18	0	812.854	0	133.718	347.564	351.533	108.582	452.084	322.657	4429.15	7076.02	836.064	691.598	669.206	590.384	319.849	0	0	1224.41	225.805	69.8133	459.006	476.662	440.392	402.244	662.703	2650.74	316.432	80.8062	0	177.224	0	0	0	0	0	0	0	0	0	0	0	0	0	0	0
0	0	0	0	0	0	0	0	0	369.108	0	94.9861	217.347	0	30.9154	0	64.3724	300.881	535.953	237.583	154.403	0	139.066	0	88.8509	0	96.5552	98.47	74.2545	126.43	0	0	0	0	0	0	0	0	0	0	0	0	0	173.286	0	337.071	330.118	294.393	0	223.15
105406	171176	176792	102222	232706	89641.6	85183.3	202446	103683	201346	245447	127124	186933	98773.7	75928.4	125081	108541	145825	210822	137037	210969	165211	183864	169012	119173	156466	129359	131548	102624	86347.1	189584	157623	163789	162412	192821	101278	198685	138880	112813	230326	160133	132779	171445	115894	206179	113834	160186	128490	64190.9	103010
0	0	0	0	0	0	0	0	0	0	0	0	0	0	0	0	0	0	0	0	0	0	0	0	0	0	0	0	0	0	0	0	0	0	0	0	0	0	0	0	0	0	0	0	0	0	0	0	0	0
2140.01	880.028	1188.22	940.457	180.758	462.291	658.346	659.955	416.316	197.012	975.717	839.302	378.706	917.41	980.553	496.051	2710.37	274.055	509.778	1069.71	1268.46	444.229	0	127.17	0	463.992	1526.5	0	414.724	337.286	0	0	493.632	780.506	225.118	634.277	400.048	0	4143.87	0	0	932.982	219.32	0	0	0	0	0	0	0
295.692	178.718	293.834	0	296.277	0	0	83.555	0	0	0	0	0	0	0	0	0	0	0	0	0	0	0	0	0	0	0	0	0	0	0	0	0	0	0	0	0	0	0	0	0	0	0	0	0	0	0	0	0	0
9626.93	1841.38	2542.85	5482.37	2859.36	3221.18	4513	4648.5	14202.8	1897.49	3094.77	3499.69	3651.28	4599.6	3158.06	5928.65	3151.48	8194.09	4226.37	6041.72	17718	12386.7	2029.3	3268.51	14581.7	1898.54	4334.94	6186.57	2789.94	6417.94	534.292	7154.27	7881.02	13653.3	10675.5	3533.03	5754.96	6190.63	2488.18	7419.57	13480.2	4943.57	3660.55	3486.05	6363.48	987.462	3052.48	1900.74	528.155	1459.86
389.98	0	654.31	1019.88	1008.41	532.404	169.044	743.246	254.525	690.374	667.657	737.877	293.212	0	94.7764	0	0	0	0	0	0	0	0	122.636	0	274.47	183.228	0	363.282	0	0	0	0	0	0	0	362.137	0	1056.35	196.681	0	0	505.731	136.628	0	364.343	399.148	0	643.658	398.265
1915.31	760.385	4103.55	1218.98	347.343	875.538	294.061	885.901	1028.99	1981.07	1521.33	2050.89	1132.97	8175.46	4682.56	1756.51	2777.12	1413.5	1462.16	631.942	213.494	0	3632.94	0	167.615	1097.58	1120.68	825.863	405.916	2535.96	19215.8	780.356	292.311	470.362	959.074	144.745	357.994	1047.46	708.09	764.366	0	0	463.306	589.045	891.787	788.855	1324.02	0	0	112.286
0	0	0	0	0	0	0	0	0	0	0	0	0	0	0	0	0	80.5165	31.8286	26.7324	41.7852	0	0	0	0	0	0	0	0	0	0	0	0	0	0	0	0	0	0	0	0	0	0	0	0	0	0	0	0	0
868.461	182.69	1065.8	839.336	0	278.02	470.776	230.014	122.866	243.013	459.071	1804.67	222.444	0	795.091	0	1451.5	5197.47	2851.71	462.01	1570.17	0	0	0	1769.31	696.775	720.678	804.727	261.04	924.438	0	0	0	896.968	1208.42	69.9067	0	0	0	0	0	0	0	1253.9	0	1125.04	450.091	0	391.131	0
157.479	0	52.5205	0	1494.27	88.2376	125.091	114.576	0	0	0	0	0	0	0	0	0	0	0	0	0	0	0	0	0	0	0	0	0	0	0	0	0	0	0	0	0	0	0	0	0	0	0	0	0	0	0	0	0	0
0	0	0	0	0	0	0	0	0	0	0	0	0	0	0	0	0	0	0	0	0	0	0	0	0	0	0	0	0	0	0	0	347.97	427.562	424.451	47.6204	0	0	0	0	0	0	0	0	0	0	0	0	0	0
0	450.205	491.758	218.136	0	101.911	0	531.598	73.6575	0	869.524	249.805	81.92	0	0	203.111	0	243.572	271.43	114.894	394.858	283.077	447.558	0	323.453	113.299	56.4572	0	108.709	0	285.151	0	0	0	0	0	0	0	0	0	0	0	0	0	0	0	0	0	0	0
731.157	758.496	81.9393	138.079	0	120.213	189.196	62.6871	442.256	388.852	0	280.87	101.927	0	144.473	0	351.007	621.627	292.903	581.98	0	0	0	0	0	440.935	391.589	170.3	0	74.0919	0	518.368	762.722	145.604	0	28.7354	0	0	0	0	0	0	0	541.62	379.047	209.196	111.731	0	0	349.932
0	0	0	0	0	0	0	0	0	0	0	0	0	0	0	0	0	0	0	0	0	0	0	0	50.1885	0	59.9897	57.8719	331.636	0	0	0	0	0	0	0	0	0	0	0	0	0	0	0	0	0	0	0	0	0
90.3078	0	124.598	0	129.359	47.9472	78.2961	173.394	0	0	0	0	0	0	0	0	0	0	0	0	0	0	0	0	0	0	0	0	0	0	0	0	38.7375	0	85.8718	17.4734	0	0	0	0	0	0	0	0	0	0	0	0	0	0
126.031	86.5496	261.248	518.678	204.892	187.464	133.305	109.69	137.169	0	117.498	702.198	196.224	0	116.567	0	183.425	128.801	80.2597	206.089	0	0	0	114.677	242.38	123.66	237.18	0	173.702	143.104	0	0	84.8423	161.078	160.078	43.699	0	0	0	0	0	0	0	0	0	0	0	0	0	0
0	0	0	0	0	0	0	0	1228.77	0	145.565	2014.49	1206.29	0	1235.18	0	0	0	0	0	0	0	0	0	0	0	0	0	0	0	0	0	0	0	0	0	0	0	0	0	0	0	0	0	0	0	0	0	0	0
499.194	660.36	482.921	808.744	0	636.427	489.89	2243.53	417.482	0	730.221	623.869	1654.54	199.796	407.869	0	0	1296.78	0	1642.25	843.321	755.33	0	0	670.175	0	724.635	86.0673	196.543	346.5	0	143.934	527.34	0	0	364.735	0	0	0	0	0	0	0	0	0	0	0	0	0	0
885.06	4517.46	8056.96	3127.03	15680.8	2739.07	3233.39	13609.6	469.716	1565.92	6100.53	9961.26	10350.6	3168.64	5001.56	3118.2	8322.1	8152.46	9503.76	6032.52	2767.36	0	15756.4	2722.54	1212.89	7112.99	6371.54	157.578	5800.69	2310.95	14949.5	6098.65	6742.88	0	526.707	6009.75	2354.26	4432.29	6537.2	4335.37	0	0	6237.89	6991.28	0	4729.03	6806.55	2665.38	196.46	3351.31
8419.59	7956	14355.7	12644.4	2810.6	3517.6	5691.46	10107.5	11202.4	0	7263.94	13789.9	12038.1	69743.5	26857.5	29064.4	8170.3	13055.2	13727.9	13373.6	3100.3	0	50315.8	13895	5058.63	12402.8	8855.32	22719.2	7965.98	24997	47839.8	19773.5	10907.2	3598.48	18960	2776.81	5514.94	6421.26	9301.6	713.093	3954.73	2718.04	3922.2	7244.71	0	8979.42	4882.35	29558.4	3009.12	3450.95
31.2546	34.2895	17.1153	0	0	6722.12	0	0	0	0	0	0	0	0	0	0	0	0	0	0	0	0	0	0	0	0	0	0	0	0	0	0	0	0	0	0	0	0	0	0	0	0	0	0	0	0	0	0	0	0
0	0	0	0	0	0	0	0	0	0	0	0	0	0	0	0	0	0	0	0	0	0	0	0	0	0	0	0	0	0	0	0	0	0	0	0	0	0	0	0	0	0	0	0	0	0	0	0	0	0
191.407	233.817	634.054	854.206	727.57	1609.78	147.133	1086.51	882.993	311.43	571.556	1370.88	991.374	105.088	283.337	0	1150.49	458.697	1489.5	2532.86	2020.46	159.205	414.291	199.102	437.471	921.392	3074.93	337.113	281.861	840.187	0	328.735	856.487	746.616	106.622	527.841	295.057	0	842.39	851.311	0	0	383.018	0	0	0	0	0	0	0
936.248	788.48	4694	4456.78	8156.13	7065.57	2312.39	5924.1	1227.5	1874.33	3294.63	4215.42	6111.5	207.189	3331.9	933.123	1941.68	1926.88	682.563	2595.97	94.0107	749.729	1905.31	937.292	1057.88	725.053	2317.85	1266.6	5127.32	2399.48	378.635	591.454	1325.58	68.1977	560.287	4553.81	5673.7	2133.88	1577.44	6507.43	0	1653.87	4833.62	850.554	212.465	1581.53	125.031	198.173	1785.35	977.523
0	0	0	0	0	0	0	0	0	0	0	0	0	0	0	0	0	0	0	0	0	0	0	241.983	0	31.8088	90.0812	0	0	147.519	0	0	66.6225	0	58.3787	65.1939	0	0	0	0	0	0	0	0	0	0	0	0	0	0
203.344	137.967	0	475.103	0	1453.34	202.662	167.675	267.976	864.534	96.8091	365.644	151.493	0	480.348	0	244.832	357.471	0	0	90.9946	0	69.8262	0	88.1304	40.5295	0	65.1643	338.981	0	0	0	0	0	0	0	362.067	0	729.334	143.259	0	0	636.343	0	0	0	259.984	465.708	1930.82	775.785
10327.5	20277.7	12987.4	19717.9	2314.32	4516.18	9448.04	9677.08	14009.8	24962.3	7082.8	12766.1	9972.24	74661.7	23072.3	50619.3	8591.28	10882	14833	13224.9	7618.71	38793	46324.7	27105.2	16858.9	14339.1	10530.1	30612.7	11920.1	31119.4	68943.7	1259.12	11773.9	27353	20158	3966.53	13754.2	29821.7	15983.2	16413.4	113882	42126.5	5808.28	13595.7	78038.6	14448.4	18804.5	65709.2	13159.4	11686.1
0	0	0	0	0	0	0	0	0	0	0	0	0	0	0	0	0	0	0	0	0	0	0	0	0	0	0	0	0	0	0	0	0	0	0	0	0	0	0	0	0	0	0	0	0	0	0	0	0	0
147.346	79.0514	0	0	27.1577	70.5689	0	128.769	266.4	206.842	108.126	163.629	191.905	818.091	445.654	560.803	159.424	138.016	305.33	258.162	48.7497	0	504.969	0	54.7891	120.809	189.254	88.3348	163.184	100.037	210.836	153.899	246.309	451.624	254.073	48.8234	0	0	0	0	0	0	0	0	0	0	0	0	0	0
0	0	0	0	0	0	0	0	0	0	0	0	0	0	0	0	0	0	0	0	0	0	0	0	0	0	0	0	0	0	0	0	0	0	0	0	0	0	0	0	0	0	0	0	0	0	0	0	0	0
0	0	0	0	0	0	0	0	0	0	0	0	0	0	0	0	0	0	0	0	0	0	0	0	0	0	0	0	0	0	0	0	0	0	0	0	0	0	0	0	0	0	0	0	0	0	0	0	0	0
120.967	113.346	71.7128	158.043	0	37.8	0	0	0	0	0	0	0	0	0	0	0	0	0	0	0	0	0	0	0	0	0	0	0	0	0	0	0	0	0	0	0	0	0	0	0	0	0	0	0	0	0	0	0	0
10632.8	3154.6	4593.23	5028.65	1928.24	1979.81	6319.43	3080.24	6609.81	3025.57	3722.69	4073.65	2201.7	2076.2	6762.71	1076.04	4855.66	4277.4	1412.77	4305.92	1002.65	2317.23	3932.92	4174.09	1495.51	3746.74	2827.03	4565.09	6761.26	3378.42	2199.66	5157.19	5126.67	6602.98	7140.67	4405.63	1625.88	5984.92	2808.17	3878.08	0	3920.65	3609.1	2711.31	577.404	2260.33	11296	220.013	1004.15	2119.48
99.5239	0	472.667	48.1392	870.6	751.783	88.6611	199.492	38.5852	0	402.346	192.979	171.575	0	206.232	0	134.54	162.764	131.946	49.3581	60.3186	0	87.3096	0	0	68.7237	211.984	51.7817	281.772	0	0	0	0	0	0	0	153.405	0	132.549	93.3531	0	0	591.943	0	0	140.951	530.296	0	91.1732	109.432
0	0	0	0	0	0	0	0	0	0	0	0	0	0	0	0	0	0	0	0	0	0	0	0	0	0	0	0	0	0	0	0	0	0	0	0	0	0	0	0	0	0	0	0	0	0	0	0	0	0
8441.16	5374.24	10016.7	5136.91	17965.5	11958.7	9216.84	12136.3	9996.88	8198.06	15424.3	12141.8	8020.9	8427.45	9889.36	8860.07	10463.2	8357.65	7974.86	23029.4	6045.76	4438.62	7033.87	4674.18	10505.7	3519.51	21706.9	3912.08	2622.94	13569.6	10328.6	9869.91	9611.35	15827.8	10079	9352.7	13797.9	2074.59	47532.2	5495.69	7897.27	11805.2	14358.8	2877.28	11268	6776.34	15225.1	16486.9	22098.9	15455.9
91746.4	83023.3	34781.6	62716.6	11906.7	47825.7	109768	41142.2	69049.1	42219.3	26574.2	86258.9	30124.2	170713	58020.1	62942.4	112935	99352.1	105822	94409.7	56311	24711.6	20253.8	125355	120198	133053	101346	106759	54627.1	106700	25094.6	98578.3	139489	152424	113091	72353.9	22416.7	91243.7	55078.4	30493.3	166908	70713	35778.7	122831	118311	77053.5	78338	40234.6	20473.8	47664.7
1293.26	692.378	1349.36	1718.38	421.271	3764.03	796.677	1190.47	1076.52	1665.54	208.331	642.446	540.448	2336.93	2737.68	2223.84	3178.21	1321.31	1081.03	676.755	3140.79	1188.09	1307.65	1073.6	139.139	482.532	5920.08	1201.93	742.287	1286.44	682.784	3127.3	233.465	1162.35	535.83	402.621	2680.95	3259.27	1640.5	931.092	2923.82	0	253.263	261.479	0	501.81	0	933.724	82.6604	127.312
1117.08	52.9383	731.585	702.816	89.3217	156.601	4166.39	0	872.143	143.946	1778.42	668.873	512.355	0	942.051	0	253.187	571.074	804.276	0	130.469	0	352.607	442.928	743.342	249.12	811.496	0	421.266	57.4364	0	2077.77	0	0	126.014	494.838	867.049	0	4524.07	0	764.13	0	515.621	0	0	1788.1	658.844	508.645	38.4661	962.517
1292.18	3579.5	1721.73	2758.66	1732.79	1411.52	597.361	1657.6	1514.15	2573.09	1404.88	3168.58	1429.38	1106.47	312.245	605.579	2380.45	1503.72	8838.97	1804.24	1180.1	121.159	128.087	684.081	1693.04	1741.32	1442.29	1498.87	2771.9	1807.15	482.104	4313.6	1693.1	1539.37	4458.44	1156.3	634.445	1954.68	806.346	1942.22	0	493.258	948.199	519.839	0	1001.73	986.887	0	258.637	0
18298.8	12805.6	3850.1	35606.2	3236.23	10871.6	14261.2	5483.94	19349.9	6256.31	2903.71	24780.6	2492.48	5489.79	8211.3	2027.6	11056.3	15307.2	8456.02	25579.9	2566.7	5716.4	5878.36	11492.1	9085.52	8394.03	16582	8824.93	24559.8	6831.36	2809.65	1490.88	9812.28	3322.39	8563.9	22273.2	5466.09	8192.76	34065.8	6169	0	10579.2	8638.7	14753.8	10001	21426.8	8160.96	3197.77	3713.37	8426.29
48.9178	0	53.8725	58.4939	0	473.103	0	0	0	0	0	144.564	63.4938	522.338	751.791	186.867	296.858	107.027	69.8517	0	0	0	171.213	0	0	0	0	0	0	0	0	0	0	0	0	0	0	0	0	0	0	0	0	0	0	0	0	0	0	0
0	0	0	0	0	0	0	0	0	0	0	0	0	0	0	0	0	0	0	0	0	0	0	0	0	0	0	0	0	0	0	0	0	0	0	0	0	0	0	0	0	0	0	0	0	0	0	0	0	0
1110.38	1427.53	1704.87	2100.9	1189.08	0	375.061	1356.25	1471.07	0	2166.99	1479.42	1135.23	0	353.986	253.511	957.212	828.301	0	1358.11	1264.66	1730.97	0	559.765	1469.99	469.179	911.276	720.75	731.642	650.965	1107.31	1145.51	719.32	680.274	401.643	741.312	0	1883.72	452.711	1324	979.396	1711.97	438.09	196.371	0	239.01	322.151	437.838	561.477	317.229
980.456	0	166.975	234.259	21.3199	408.423	340.645	35.6366	551.601	161.072	305.395	652.96	0	2048.61	702.755	241.775	416.12	203.48	514.341	478.225	294.5	628.962	170.492	494.156	188.342	545.814	1103.61	267.192	407.207	648.97	358.911	519.199	346.014	594.788	686.194	490.254	238.743	547.595	501.884	213.908	3364.52	590.94	250.278	537.374	0	126.01	221.595	218.316	0	130.922
299.097	462.819	616.254	0	216.088	712.006	0	61.1993	1097.48	350.319	386.443	232.341	83.9897	0	73.0772	0	153.73	294.913	42.3549	531.988	115.064	0	0	0	30.6754	0	522.261	128.01	26.3785	0	0	163.132	46.8516	0	0	54.1705	0	0	0	0	0	0	0	0	0	0	0	0	0	0
0	0	0	0	0	0	0	0	0	0	0	0	0	0	0	0	0	0	0	0	0	0	0	0	0	0	0	0	0	0	0	0	0	0	0	0	0	0	0	0	0	0	0	0	0	0	0	0	0	0
3074.96	3558.48	4481.32	1744.44	3960.81	1562.73	86.8977	3429.04	729.33	4941.6	3378.82	1370.02	2301.04	338.951	79.3286	4425.15	7361.84	530.631	1812.59	7443.41	1111.21	3104.06	4842.23	861.088	1301.03	1273.64	3992.64	242.022	922.091	741.204	2251.99	0	763.118	244.909	132.098	1154.54	1833.35	896.62	119.642	2346.56	1153.73	506.875	797.637	1819.93	0	1037.35	56.0437	223.333	776.096	1653.88
486.255	294.965	1148.24	656.995	968.395	219.032	458.907	588.537	675.047	0	110.566	429.344	989.966	0	316.572	0	144.124	203.299	0	542.532	529.103	396.988	202.861	0	430.58	196.155	453.493	643.667	134.436	0	206.318	410.156	454.901	218.037	160.664	0	371.827	366.654	32.8197	444.178	459.69	336.403	20.4148	0	0	0	0	0	0	0
0	219.392	132.277	264.99	0	0	227.521	63.3603	0	0	0	0	0	0	0	0	0	0	0	0	0	0	0	0	0	0	0	0	0	0	0	0	0	0	0	0	0	0	0	0	0	0	0	0	0	0	0	0	0	0
212.682	145.688	124.884	138.048	391.475	143.909	438.716	0	228.239	0	402.8	90.814	111.892	0	309.698	0	0	0	0	0	0	0	0	0	0	0	0	0	0	0	0	196.594	230.751	0	87.8915	50.0039	174.424	0	248.769	788.504	0	0	436.911	62.0498	350.971	603.219	353.934	335.231	2695.58	1614.9
0	0	0	138.38	60.4879	75.508	158.488	102.595	0	145.51	0	37.3232	56.454	0	232.194	0	0	0	0	0	0	0	0	0	0	0	0	0	0	0	0	0	0	0	0	0	0	0	0	0	0	0	0	0	0	0	0	0	0	0
387.654	92.091	45.6108	163.011	436.096	211.57	178.082	218.967	210.946	0	29.6239	178.824	0	0	481.807	0	75.8401	269.761	457.792	0	0	0	47.8753	0	0	0	0	0	0	0	0	0	0	0	0	0	0	0	0	0	0	0	0	0	0	140.505	245.568	259.868	705.656	414.336
16072.8	17708.6	22770.7	16323.6	19357.9	3615.48	6516.84	13092.3	9421.89	16292.6	20922.1	13689.5	11523.2	6179.09	15126.8	7489.03	16027.2	20191.6	5806.74	11447.1	13715.9	34364.4	18143.2	4170.66	11026.8	12461	13800.7	8458.03	6638.46	10612.9	20543.2	9797.09	9924.63	8309.76	6834.89	6650.91	9376.94	11816.8	3849.08	11363.9	11647.7	15795.4	15112.4	6834.02	8183.23	12199.9	3786.22	3983.85	4878.19	3010.95
0	0	0	0	0	0	0	0	0	0	0	0	0	0	0	0	0	0	0	0	0	0	0	0	0	204.324	952.704	49.4857	0	0	107.175	0	0	0	0	0	0	0	0	0	0	0	0	0	0	0	0	0	0	0
0	0	4526.39	2699.32	2228.26	612.391	1498.86	659.883	0	0	4217.93	2015.54	1366.96	310.073	1069.43	535.693	476.962	833.891	0	521.781	1026.38	0	673.681	152.202	1137.24	0	0	2995.18	2485.45	1657.42	618.357	408.738	1863.18	220.913	2973.99	1699.52	1528.41	1054.53	122.52	2290.61	265.55	3134.04	689.118	93.6226	264.719	0	0	0	376.423	329.926
58.0147	0	74.4625	0	112.184	193.018	0	136.758	0	0	0	0	0	0	0	0	0	0	0	0	0	0	0	0	0	0	0	0	0	0	0	0	0	0	0	0	0	0	0	0	0	0	0	0	0	0	0	0	0	0
0	0	0	0	0	0	0	0	0	0	0	0	0	0	0	0	0	0	0	0	0	0	0	0	0	0	0	0	0	0	0	0	0	0	0	0	0	0	0	0	0	0	0	0	0	0	0	0	0	0
0	0	0	0	0	0	0	0	0	0	0	0	0	0	0	0	0	0	0	0	0	0	0	0	0	0	0	0	0	0	0	0	0	0	0	0	0	0	0	0	0	0	0	0	0	0	0	0	0	0
251.745	394.899	0	0	0	0	357.157	226.264	0	0	109.027	86.2779	100.462	329.435	114.361	0	0	0	0	0	0	0	0	0	0	0	0	0	0	0	0	0	0	0	0	0	0	0	0	0	0	0	0	0	0	0	0	0	0	0
0	0	909.911	216.159	290.96	1964.54	0	0	0	161.131	144.848	459.006	0	0	1093.56	0	318.405	97.0117	162.786	847.576	0	0	0	0	0	0	0	0	0	0	0	0	0	0	0	0	0	0	0	0	0	0	0	0	0	0	0	0	0	0
0	0	0	0	0	0	0	0	0	0	0	0	0	0	0	0	0	0	0	0	0	0	0	0	0	0	0	0	0	0	0	0	0	0	0	0	0	0	0	0	0	0	0	0	0	0	0	0	0	0
0	0	0	0	0	0	0	0	0	0	0	0	0	0	0	0	0	0	0	0	0	0	0	0	0	0	0	0	0	0	0	0	0	0	0	0	0	0	0	0	0	0	0	0	0	0	0	0	0	0
0	0	0	0	0	0	0	0	0	0	0	0	0	0	0	0	0	0	0	0	0	0	0	0	0	0	0	0	0	0	0	0	0	0	0	0	0	0	0	0	0	0	0	0	0	0	0	0	0	0
0	0	0	0	0	0	0	0	0	0	0	0	0	0	0	0	446.418	697.546	117.96	114.569	0	0	0	0	0	0	0	0	0	0	0	0	0	0	0	0	0	0	0	0	0	0	0	0	0	0	0	0	0	0
938.234	52.9237	675.527	1131.51	182.309	311.115	251.984	271.16	562.451	0	222.426	108.064	391.621	0	566.898	0	496.259	637.09	77.1968	471.482	0	0	0	140.991	131.325	184.098	119.562	206.813	284.968	481.084	0	348.12	0	608.475	228.408	228.102	0	0	0	0	0	0	0	0	0	0	0	0	0	0
169.53	456.502	129.171	314.297	4841.98	383.033	436.257	251.4	284.883	77.1187	133.129	188.031	4205.14	0	257.447	371.055	0	358.928	746.158	61.3551	428.986	0	0	0	1012.52	319.785	54.8482	254.47	260.087	202.669	0	379.754	0	512.811	0	355.006	0	0	0	0	0	0	0	66.6635	0	119.314	97.5981	0	0	49.5834
1280.32	2743.5	5588.29	1717.8	1465.24	1763.22	605.786	5047.4	640.907	7946.72	6122.64	2122.79	763.979	671.271	815.121	0	1931.82	2807.16	3749.22	1155.59	3818.81	1941	1439.53	225.362	185.425	438.626	2620.6	1419.62	1114.58	1628.44	438.064	60.9399	2492.48	66.8082	2141.32	2071.29	2630.18	178.273	506.99	3563.59	0	1835.17	4328.69	1211.68	0	471.6	508.573	0	0	72.4577
341.886	942.32	2438.13	326.638	3888.04	71.3863	54.7201	2159.08	854.826	1522.25	2092.52	1068.7	2451.5	0	500.403	0	533.778	1621.3	2008.63	1043.04	91.1845	610.382	0	0	0	0	0	0	0	0	0	0	298.074	0	263.442	247.709	735.294	0	49.4195	683.925	0	0	809.396	0	0	0	0	0	0	0
0	0	0	0	0	0	0	0	285.816	0	34.4147	117.857	0	215.001	156.679	0	0	0	0	0	0	0	0	0	0	85.155	344.249	122.239	173.249	224.523	292.882	0	120.295	151.866	225.715	176.407	0	0	0	0	0	0	0	0	0	0	0	0	0	0
38.7086	71.9455	0	0	30.7108	0	0	49.3519	0	0	0	0	0	0	0	0	0	0	0	0	0	0	0	0	0	0	0	0	0	0	0	0	0	0	0	0	0	0	0	0	0	0	0	0	0	0	0	0	0	0
557.135	852.321	1160.42	1481.78	841.171	779.429	0	546.114	409.46	0	599.706	1080.47	382.79	118.022	164.646	0	240.988	414.031	627.657	115.213	321.103	0	123.937	0	620.602	449.435	593.986	602.306	182.485	934.037	144.583	112.467	298.995	99.2102	0	237.662	370.55	185.704	0	95.9599	0	0	327.809	0	0	0	0	0	0	0
657.298	212.528	721.66	337.599	5747.64	408.37	459.044	369.867	107.334	0	838.2	686.285	301.601	0	342.982	0	573.694	740.724	567.276	425.014	90.1513	230.564	218.374	0	105.905	799.813	675.674	240.091	163.124	178.905	401.573	0	318.739	137.914	483.841	366.063	261.749	157.958	204.069	124.295	0	0	567.14	376.578	0	505.912	185.682	0	46.6647	131.373
4583.63	559.124	3313.33	4806.28	979.691	3707.11	5531.28	823.569	2014.29	513.786	1152.84	7575.49	1541.18	0	5858.39	317.104	4864.26	1938.81	91.6132	866.365	95.2292	0	753.211	870.69	1275.5	1185.97	1579.3	745.305	2072.13	1266.53	931.583	1905.53	1835.42	441.967	1595.5	2867.74	392.607	618.179	1593.42	0	0	0	1017.52	1176.78	0	2197.86	318.09	0	347.892	174.218
44.4687	0	0	47.0925	0	24.7563	54.0588	41.5549	0	0	0	0	0	0	0	0	0	0	0	0	0	0	0	0	0	0	0	0	0	0	0	0	0	0	0	0	0	0	0	0	0	0	0	0	0	0	0	0	0	0
30931.1	9391.71	28844.1	16204.5	26184.9	57655.4	11234.5	18546.6	15495.6	12822.5	11140.8	17299.6	23744	7423.13	30000.4	1995.39	22253.6	18397.8	12039.5	41759.6	23582.6	13973.5	7489.22	7394.73	13861.2	11148.2	23491.5	16885.3	28874.3	14705.3	4247.25	1054.26	6968.92	2725.65	2164.79	35266.7	30591.2	12639.5	29776.3	12098.7	3701	6633.31	39041.3	31975.6	2926.3	30417.3	1259.71	11305.1	26409.3	57000.7
31405	9033.75	29887.3	18186.1	23858.2	79782.4	9161.98	20309	29637.6	10045.9	13967.4	27083.2	31669.6	6398.26	22206.6	4211.79	18770.6	14002.1	14198.5	36754.2	37028.9	21314.3	13658.1	11062.1	30124.9	18292	32684.8	30589.3	46702.8	32113.9	6567.91	2599.04	12981.7	3940.69	7363.41	59339.8	52988.7	60740.8	37904.2	36895.1	4445.82	22556.4	36619.2	18757.1	1210.57	23588.6	232.469	3036.09	12373.1	29968.9
60.7926	363.079	89.6821	302.734	0	68.561	0	151.122	181.723	425.894	0	283.343	65.8037	1734.62	1435.58	497.837	392.583	78.5509	194.865	166.824	0	222.027	967.311	161.316	52.1557	34.9475	182.553	345.716	30.4868	730.132	1112.43	205.893	100.418	0	194.766	0	0	0	0	0	0	0	0	0	0	0	0	0	0	0
0	0	0	1626.97	2409.25	6075.84	174.888	3557.83	0	0	0	0	0	0	0	0	0	0	0	0	0	0	0	1699.43	3340.88	0	7917.11	6535.23	645.599	2184.74	0	0	2859.96	3270.28	2194.68	3947.82	0	0	0	0	0	0	0	0	0	0	0	0	0	0
981.222	370.369	1612.53	810.092	37.8757	1382.21	25.1709	0	621.47	731.935	488.298	2055	1260.16	4920.06	12163.1	1994.54	1592.27	1161.95	1654.44	663.667	0	0	2120.37	138.48	0	765.411	855.736	1350.29	292.416	1817.85	4765.72	662.867	158.524	0	264.845	0	0	0	0	0	0	0	0	343.756	0	650.64	216.594	1703.47	46.0282	225.799
3182.49	3727.48	2777.82	7562.74	1483.35	10309.5	3825.65	7449.11	8768.08	5742.21	3323.26	12445.3	6134.68	3945.73	8123.51	2849.35	18140.7	4985.45	3793.4	8459.21	5367.01	14597.1	5467.75	11504.8	6145.64	4494.01	10323.9	8789.04	9727.02	10649.1	763.816	2069.24	2197.93	1846.01	2418.54	5570.46	10291.9	2876.75	5950.34	2529.85	0	599.036	13543.1	2197.99	0	14740.6	6471.86	2552.53	1731.34	4636.71
0	0	0	0	0	0	0	0	465.899	0	0	301.492	146.76	536.113	147.841	0	0	0	0	0	0	0	0	323.373	0	281.163	701.084	0	304.925	250.982	0	439.728	333.143	353.71	535.006	332.443	0	535.745	0	90.3092	2216.05	401.447	43.5854	0	0	0	0	0	0	0
645.806	606.351	316.419	676.581	0	297.423	375.502	224.997	0	432.735	76.4806	104.329	72.3578	409.574	0	186.059	0	0	0	0	0	0	0	0	0	0	0	0	0	0	0	0	0	0	0	0	0	0	0	0	0	0	0	0	0	0	0	0	0	0
47365.7	52870.5	20078.5	31926.6	6480.55	23331.5	50375.2	37830.1	79414.6	18653	21315.9	38641	12309.9	48229.7	35420.9	25387.2	52514.4	74676.1	80318.1	71310.8	60582.7	16883	8045.07	45346.1	60416.2	68108	69815.2	53033.3	30928.6	59208.9	11601.7	55667.3	64181.4	91019.1	76119.4	37551.1	14743.9	43633.7	30455.3	33034.6	62180.6	55549.4	43965.1	38655.1	51784.8	36977.5	67068.9	21382	9782.26	20603.5
0	1474.8	4547.15	2117.88	0	257.247	0	526.205	90.8685	2083.19	5224.57	1213.2	658.285	0	164.718	298.468	78.9068	1763.68	2555.5	0	869.035	0	214.062	0	2857.27	850.346	0	138.926	560.244	1858.71	0	0	258.779	0	240.514	773.099	0	0	0	0	0	0	0	0	0	0	0	0	0	0
0	0	0	0	0	0	0	0	0	0	0	0	0	0	0	0	0	0	0	0	0	0	0	0	0	0	51.0152	72.508	0	45.3989	189.873	0	0	0	0	0	0	0	0	0	0	0	0	0	0	0	0	0	0	0
28215.4	53674.5	63053.4	22378.3	73737.2	27692.7	38073.3	76337.2	32879.1	57053.3	70649.4	27313.9	63943.7	32349.6	27530.1	41446	33496.7	70896.5	88897.1	50532.1	50783.7	33074.3	70382.5	42396.8	45603.7	62362	43614	35084.9	39343.6	24274.7	71374.2	40635.5	87384.7	42358	65253.3	41895.4	61401.3	40546.3	31345.7	68245.2	15018	17641.9	48204.6	48351	67634.1	27185.8	58374.6	45872.6	22236.3	29596.4
149.296	0	130.371	44.9227	47.1235	365.14	63.9585	54.6584	45.1869	159.482	0	80.9022	68.6792	974.996	579.806	0	171.362	94.8142	117.091	0	68.1116	0	216.448	0	0	126.267	224.069	117.088	76.0849	56.2722	435.212	0	0	0	0	0	0	0	0	0	0	0	0	151.607	0	208.088	0	425.958	0	128.084
130.98	0	602.759	0	2861.08	0	93.4665	177.169	153.274	877.794	0	0	1481.54	0	54.9192	0	117.283	126.107	371.454	0	133.661	0	0	0	0	0	0	0	0	0	0	0	0	0	0	0	0	0	0	0	0	0	0	0	0	0	0	0	0	0
0	0	0	0	0	0	0	0	0	0	0	0	0	0	0	0	0	0	0	0	0	0	0	0	0	0	0	0	0	0	0	0	0	0	0	0	0	0	0	0	0	0	0	0	0	0	0	0	0	0
69.4412	433.896	1100.04	281.787	1500.6	1483.17	0	523.382	284.272	252.579	357.556	297.211	121.024	0	193.489	0	0	0	0	0	0	0	0	0	0	0	0	0	0	0	0	0	0	0	0	0	0	0	0	0	0	0	0	284.029	0	1465.91	1487.22	2413.92	4722.67	672.529
71166.3	47541.8	58949.1	64562.9	30534.3	47680	56145.5	36842	117364	62962.2	59372.5	71746.8	58888	62985.6	54093.3	54792.9	64959.3	36175.3	18116	21701	6612.39	7215.7	52997.3	39831.3	40219.1	42631.1	67855.8	42935.1	69170.5	36806.5	41457	38081.8	40906.3	22695.7	20667	58052.6	22126.4	15363.7	8595.91	9682.38	3587.77	9612.46	14751.8	9925.28	14356.9	37044	20911.6	25622.1	9317.65	17406.6
0	0	0	0	0	0	0	0	0	0	0	0	0	0	0	0	0	0	0	0	0	0	0	0	0	0	0	0	0	0	0	0	0	0	0	0	0	0	0	0	0	0	0	0	0	0	0	0	0	0
255.434	0	199.795	0	0	138.172	0	105.129	370.549	0	0	361.149	0	243.596	263.233	0	0	0	0	0	0	0	0	0	0	0	0	0	0	0	0	130.656	87.0543	312.859	523.511	141.596	0	0	0	0	0	0	0	0	0	0	0	0	0	0
0	0	0	0	0	0	0	0	0	0	0	0	0	0	0	0	0	0	0	0	0	0	0	0	0	0	0	0	0	0	0	0	0	0	0	0	0	0	0	0	0	0	0	0	0	0	0	0	0	0
0	0	0	0	0	0	0	0	102.81	0	0	159.868	104.957	681.82	0	723.697	0	0	0	0	0	0	0	0	0	0	133.786	203.509	133.182	204.233	0	0	0	0	0	0	0	0	0	0	0	0	0	0	0	0	0	0	0	0
0	0	0	0	0	0	0	0	0	0	0	0	0	0	0	0	0	0	0	0	0	0	0	82.5623	0	95.1142	316.336	0	183.317	107.783	0	0	120.855	332.92	0	326.287	0	0	0	0	0	0	0	0	0	0	0	0	0	0
326.734	129.006	120.84	210.252	0	66.0307	131.336	143.328	32.2306	89.3693	94.7369	88.59	36.7529	388.145	1873.07	0	179.4	122.166	40.8034	0	0	0	218.428	0	0	0	0	0	0	0	0	0	0	0	0	0	0	0	0	0	0	0	0	0	0	0	0	0	0	0
0	0	0	0	0	0	0	0	38.3802	0	53.3598	0	48.5228	0	36.0515	0	0	0	0	0	0	0	0	0	0	0	0	0	0	0	0	0	0	0	0	0	0	0	0	0	0	0	0	0	0	0	0	0	0	0
1990.82	3684.08	1431.34	210.288	309.387	174.309	1005.45	664.733	1543.13	1519.35	232.889	1556.27	1049.13	5756.88	6852.72	613.574	3263.02	3700.5	2147.1	2556.95	0	0	4550.77	640.468	258.424	597.986	1281.75	953.765	556.629	1791.33	7224.88	7821.51	903.325	627.439	248.675	68.1724	164.753	331.256	314.399	66.2532	0	0	328.85	593.84	835.701	1289.78	1691.04	1213.48	548.838	0
0	0	0	0	0	0	0	0	0	0	0	0	0	0	0	0	0	0	0	0	0	0	0	558.238	0	201.453	345.417	115.829	0	0	316.483	0	0	0	0	0	0	0	0	0	0	0	0	0	0	0	0	0	0	0
0	0	0	0	0	0	0	0	0	0	0	0	0	0	0	0	700.816	305.877	163.455	89.6955	0	0	0	0	0	0	0	0	0	0	0	0	0	0	0	0	0	0	0	0	0	0	0	0	0	0	0	0	0	0
77.7861	0	470.16	0	0	151.57	0	225.964	0	0	0	0	0	0	0	0	0	55.4956	0	0	280.656	755.658	102.531	0	0	0	0	0	0	0	0	0	0	0	0	0	0	0	0	0	0	0	0	0	0	0	0	0	0	0
1501.04	2020.75	1036.89	1308.15	814.706	1410.53	1649.2	1069.28	1352.5	2435.67	946.717	651.414	616.697	3196.8	531.412	2137.84	378.11	342.84	658.579	352.86	319.602	1264.01	610.178	100.378	116.956	183.686	185.909	350.775	89.0818	81.7235	208.027	1504.18	112.311	187.95	135.49	0	0	0	0	0	0	0	0	0	0	0	0	0	0	0
0	633.671	380.934	319.742	0	770.37	0	0	211.017	0	0	0	848.148	589.247	189.174	210.818	1741.3	91.8612	559.938	0	931.582	0	0	0	0	0	0	0	0	0	0	0	0	0	0	0	0	0	0	0	0	0	0	0	0	0	0	0	0	0
10947.5	16748.5	10920.9	10447.2	14487	5093.91	7433.33	7821.58	7384.84	25111.4	11365.1	9983.86	9330.07	8588.82	5737.47	4024.26	9305.4	10620.6	12786.4	7771.08	11508.2	8584.06	8447.09	6368.46	8391.39	13437.9	9190.23	11116.3	7761.42	7978	6790.46	8123.22	9164.12	4236.37	12012.5	8333.43	15810.6	8613.37	3981.28	8974.01	5150.23	5691.58	5208.27	5310.45	4795.26	8997.16	6891.79	6712.66	5443.92	5317.58
123.526	93.8977	647.878	123.609	942.347	458.421	247.634	429.63	108.313	120.613	743.8	360.411	232.268	0	453.617	0	154.504	167.575	193.321	72.1996	0	0	0	0	0	107.142	218.597	105.814	311.495	0	0	0	0	0	0	0	361.226	0	510.667	102.647	0	0	825.089	300.66	0	358.911	494.133	0	567.622	681.606
0	0	0	0	0	0	0	0	0	0	0	0	0	0	0	0	0	0	0	0	0	0	0	0	0	0	0	0	0	0	0	0	0	0	0	0	0	0	0	0	0	0	0	0	0	0	0	0	0	0
0	0	0	0	0	0	0	0	0	0	0	0	0	0	0	0	0	0	0	0	0	0	0	0	0	0	0	0	0	0	0	0	0	0	0	0	0	0	0	0	0	0	0	0	0	0	0	0	0	0
574.302	45.566	75.9082	0	59.3412	59.9583	0	0	1291.04	0	0	401.3	0	128.345	85.889	0	0	0	0	0	0	0	0	0	0	0	0	0	0	0	0	0	0	0	0	0	150.943	78.8128	0	142.227	3190.18	0	0	0	0	0	0	0	0	0
0	0	0	0	0	0	0	0	0	0	0	0	0	0	0	0	0	0	0	0	0	0	0	0	0	0	0	0	0	0	0	0	0	0	0	0	0	0	0	0	0	0	0	0	0	0	0	0	0	0
3813.55	1322.46	2286.54	4092.91	1827.4	0	3409.88	1758.3	4305.58	2879.12	2196.73	3610.3	1264.83	0	2501.52	977.219	1092.6	0	6091.85	0	4982	0	5625.33	998.899	0	3083.03	308.637	2498.78	1082.96	4177.98	4781.63	1695.6	7136.36	4374.55	0	1114.92	1484.07	3135.48	4153.29	869.453	0	0	1298.42	1809.05	0	1475.75	1048	2161.13	1020.74	1797.96
9079.59	2836.5	8584.87	15000.6	3651.57	25346.4	13702.3	3173.74	13528.1	620.142	3716.73	14707.4	3486.53	1768.23	14922.1	635.515	11859.5	5391.06	1209.61	5628.54	1682.94	2022.89	939.077	5508.31	4919.45	4427.42	5997.78	7386.39	17493.6	7313.68	437.636	7773.52	5185.27	8589.83	13957.3	20497.7	1416.33	5683.16	11246.7	979.621	2176.85	16810.8	19320.1	2555.03	6078.24	15678.7	23360.4	6797.82	16492.6	12807.3
0	0	0	0	0	0	0	0	32.3995	0	0	111.106	0	239.916	95.7853	0	0	0	0	0	0	0	0	0	0	0	0	0	0	0	0	0	0	0	0	0	0	0	0	0	0	0	0	0	0	0	0	0	0	0
32602.4	20962.7	16166.8	27743.8	25361.6	16260.5	37794.6	36820.2	28093.2	22792.6	19364.4	24873.4	18839.8	29470.9	24613.6	55513.6	23889	22034.7	46290.3	29645.5	46097.3	76181.9	38657.1	36055.4	31468.5	32552.1	33383.3	34574.5	28154.2	41567.9	41441	34261.2	50539.7	61935.2	53711.4	33044.1	52777.3	54553.6	21482.5	48742.7	63736.3	41216.3	29371.3	24078.3	41550.6	21363.6	28064.2	16248.7	5261.57	9603.66
40002.5	130289	56067.8	89050.3	67714.1	51826	68734.4	52283.9	52209.1	139124	96446.3	55741	153776	69804.8	58171	220992	38966.3	96996.9	24838.7	45738.2	67708.5	287906	130013	69031.4	99988.4	81423.7	68153.8	57763.7	75218.5	61808.2	185911	36164.3	45053.9	23777.7	56613.2	63240.7	95761	41684.4	46857.5	93907	77176.4	40582.3	49352.8	52441.5	27423.7	67056.7	47162	31033.8	10995.2	47233.4
7219.63	19496.4	996.15	0	11989.5	6871.54	10255.3	12281.5	9152.23	22297.1	1083.95	880.239	75.8543	14532.2	4476.57	0	5394.02	8727.87	17191.3	1235.99	14911.2	0	0	13849.8	23822	16455.1	1047.22	11254.2	8703.05	0	473.678	11346.5	882.572	14958.6	0	8842.88	12665.4	948.136	0	1233.95	0	392.135	5020.26	9263.08	0	6692.37	10513.8	5579.24	3145.55	3169.14
354.682	119.619	0	0	0	30.584	86.1287	234.293	0	0	0	0	0	0	0	0	158.625	211.836	74.5355	0	38.2979	1253.77	121.428	0	0	0	0	0	0	0	0	0	420.59	568.361	0	213.939	245.427	191.218	312.12	782.406	0	0	472.308	0	0	0	0	0	0	0
1066.06	584.409	0	633.77	0	374.113	0	0	941.022	0	320.618	0	167.071	0	75.8542	0	621.169	219.434	850.311	0	1074.56	0	563.861	0	0	75.0453	1567.02	1543.71	570.429	925.626	0	0	667.855	1824.92	875.077	0	0	0	0	0	0	0	0	0	0	0	0	0	0	0
96016.8	39894.3	35682.9	69010.3	44339.8	30797.4	113883	52754.4	71395.7	61129.6	60231.4	67655.6	82391.9	104103	119559	44926.5	104027	24298	32517.1	56153.6	9745.78	13741.5	61589.4	154686	91951.2	78067.1	42813	118211	133923	153406	29790.2	108739	22739.3	34276.6	51156.9	86733.7	35143.7	144376	136433	31425.3	27645.6	152055	51605	286961	76143.4	105614	13774.8	53298.7	22587	62724.9
43.9891	70.6183	136.863	108.008	0	60.7375	0	72.4387	0	0	0	0	0	0	0	0	46.845	2983.54	1766.81	0	421.466	0	0	0	931.74	799.144	111.904	0	273.721	73.018	0	0	0	331.605	196.03	201.703	0	0	0	0	0	0	0	91.4034	0	39.009	107.438	0	49.5513	0
955.6	2749.89	1285.12	424.416	1120.96	363.613	785.753	508.794	444.483	9367.71	2028.99	1044.39	499.909	159.528	1116.46	439.251	555.933	697.308	578.593	331.282	0	0	1027.69	0	0	0	0	0	0	0	0	0	0	0	0	0	0	0	0	0	0	0	0	0	0	0	0	0	0	0
0	1569.45	339.739	160.671	111.976	0	0	120.831	0	1723.86	252.109	137.328	118.458	0	27.399	0	0	0	0	0	0	0	0	0	180.67	47.7177	0	0	71.8502	217.761	0	0	0	0	0	0	0	0	0	0	0	0	0	0	0	0	0	0	0	0
118.192	460.697	2791.74	359.067	667.095	131.678	63.5862	247.534	252.871	143.418	2189.28	513.191	122.73	0	68.8165	199.879	137.462	1830.06	1193.33	0	896.185	335.108	879.848	0	758.97	709.96	52.1332	175.131	1458.52	303.914	0	0	457.192	282.979	0	1031.55	0	0	0	0	0	0	0	0	0	0	0	0	0	0
93.9426	0	146.735	32.4652	344.06	0	167.065	358.32	0	0	0	0	0	0	0	0	163.984	574.077	0	245.347	124.149	0	204.871	0	0	0	0	0	0	0	0	0	0	0	0	0	0	0	0	0	0	0	0	0	0	0	0	0	0	0
897.971	10674.4	19818.9	579.054	17292.4	124.543	126.261	2923.79	0	6247.67	8166.27	1536.15	2064.46	213.639	3182.04	748.286	744.143	1971.52	783.358	1387.07	82.363	0	333.518	0	0	189.998	753.167	114.735	35.1547	0	0	204.219	180.656	352.225	3457.27	93.1472	0	0	0	0	0	0	0	2772.35	0	2366.9	115.373	229.601	1918.68	2855.86
171.507	40.2697	0	0	0	127.509	29.0657	0	0	0	0	0	0	0	0	0	0	0	0	0	0	0	0	0	0	0	0	0	0	0	0	0	0	0	0	0	0	0	0	0	0	0	0	0	0	0	0	0	0	0
316.405	1021.08	478.541	749.715	130.875	332.948	86.2168	2490.22	605.779	262.54	608.352	574.489	316.338	417.523	107.62	1062.49	142.121	540.206	1385.39	427.558	553.566	2277.83	578.231	136.294	977	701.794	198.955	260.065	439.771	233.11	458.813	306.423	547.917	668.29	374.003	273.565	1862.28	362.465	301.137	171.507	818.692	587.595	298.169	216.429	0	92.768	304.508	0	58.5307	0
0	0	0	0	0	0	0	0	0	0	0	0	0	0	0	0	63.9237	273.71	321.641	68.831	0	0	0	0	0	0	0	0	0	0	0	0	0	0	0	0	0	0	0	0	0	0	0	0	0	0	0	0	0	0
214.203	0	190.464	213.882	435.386	230.035	438.642	709.474	0	0	105.807	293.548	245.616	0	272.828	205.364	0	0	0	0	0	0	0	0	0	0	0	0	0	0	0	0	0	0	0	0	125.649	241.691	155.531	91.6406	0	0	0	202.697	0	0	302.791	0	70.9502	125.109
71.5494	0	145.059	0	1226.49	287.652	0	0	0	0	0	0	0	0	0	0	0	0	0	0	0	0	0	0	0	0	0	0	0	0	0	0	0	0	0	0	0	0	0	0	0	0	0	0	0	0	0	0	0	0
842.385	108.405	664.488	132.131	680.964	135.319	0	525.843	0	0	0	0	0	0	0	0	374.391	481.594	271.967	21.2676	259.436	0	529.796	0	39.2236	447.929	553.559	355.863	92.344	0	1396.71	0	0	0	0	0	225.971	0	107.966	196.021	0	0	443.601	300.249	0	660.285	0	0	327.799	366.118
0	124.923	0	282.483	249.67	507.656	0	0	0	0	0	0	0	0	0	0	0	0	0	0	0	0	0	0	0	0	0	0	0	0	0	0	0	0	0	0	0	0	0	0	0	0	0	0	0	0	0	0	0	0
1232.39	8648.18	2165.81	2212.35	3306.07	1156.82	2001.15	1423.07	1119.64	22543.2	1827.47	2424.07	679.203	0	3295.05	0	2560.02	4785.02	4391.38	2301.9	2455.14	0	0	160.142	1522.25	3649.69	3603.87	1503.54	507.855	158.125	0	0	1370.92	1023.03	772.582	1416.17	791.096	0	823.486	163.412	0	0	1853.47	229.917	0	739.799	0	0	80.6821	240.511
357.719	426.403	122.603	270.978	77.9886	134.647	331.602	251.791	0	186.648	135.402	0	0	391.075	0	300.818	0	71.3842	98.0749	21.0533	103.393	276.182	117.423	0	0	0	0	0	0	0	0	389.873	0	0	50.417	23.8167	0	0	0	0	0	0	0	0	0	0	0	0	0	0
208.837	279.402	223.8	141.206	547.295	140.614	204.131	73.3002	0	354.845	232.492	281.464	221.08	0	0	0	431.699	123.561	93.6613	208.617	264.598	0	1689.11	0	0	329.717	214.325	151.904	154.385	27.199	1392.12	0	0	0	0	0	285.977	0	63.3479	109.086	0	0	55.1815	0	0	0	0	0	0	0
1667.92	1138.79	3726.54	200.966	7685.17	449.622	399.127	542.385	930.031	2732.47	2242.68	1261.49	2643.76	0	1506.01	0	1294.3	1567.78	917.848	954.212	50.6864	0	1105.03	0	0	1045.15	912.015	391.744	133.759	0	1481.5	0	0	0	0	0	0	0	0	0	0	0	0	130.995	0	694.624	190.571	195.091	181.977	0
55077.9	54885.5	54647.3	47573.2	47295	43646.8	101456	80090.9	52742.8	23171.2	71933.6	46561.8	23718.3	19856.9	65542.5	91173.4	56874.7	44570.1	31271.9	24943	104000	43735.3	42080.5	32032.9	32043.4	22713.4	29814.9	30151.2	21572.3	45129.5	38314.1	145608	28815.1	92479.5	35475.6	30396.7	79894	47265.4	113427	99349.3	99889.9	129683	122545	42257.8	159151	130280	251504	341320	516265	321967
73.0589	0	102.825	0	152.912	0	0	64.3232	0	0	0	0	0	0	0	0	0	0	0	0	0	0	0	0	0	0	0	0	0	0	0	0	0	0	0	0	0	0	0	0	0	0	0	0	0	0	0	0	0	0
317.001	471.988	201.344	308.147	86.3935	1479.1	256.681	325.652	409.99	340.008	0	338.314	380.085	2424.26	1833.53	739.548	579.655	379.744	452.426	464.003	227.371	630.623	990.865	307.484	295.216	186.447	272.191	503.124	483.008	291.768	2196.57	593.35	312.522	400.463	411.773	89.5476	255.009	0	434.263	0	496.162	0	38.876	0	0	0	0	0	0	0
[truncated: 12 more columns]

## Sheet: Descrição das ptns
Protein identification and gene ontology
			Gene ontology
Protein IDs	Name	Gene	Molecular function	Biological process	Celular component
Q9GLD3	Transferrin receptor protein 1	TFRC	transferrin receptor activity	intracellular iron ion homeostasis, iron ion transport, positive regulation of B cell proliferation, positive regulation of isotype switching, positive regulation of T cell proliferation, receptor internalization, transferrin transport	Celular componentCelular component
Q95J95	Adiponectin	APM1			extracellular region
Q0QEN2	ATP synthase subunit beta	ATP5B	ATP binding, proton-transporting ATP synthase activity, rotational mechanism	ATP synthesis, hydrogen ion transport, ion transport	proton-transporting ATP synthase complex, catalytic core F(1)
A0A8C0NEX0	ATP synthase subunit alpha	ATP5F1A	ATP binding, proton-transporting ATP synthase activity, rotational mechanism	ATP synthesis, hydrogen ion transport, ion transport	plasma membrane, cytoplasm, proton-transporting ATP synthase complex, catalytic core F(1)
A0A8C0TJM1	von Willebrand factor	VWF		blood coagulation, hemostasis	secreted
P54714	Triosephosphate isomerase	TPI1	methylglyoxal synthase activity, protein homodimerization activity, triose-phosphate isomerase activity,	gluconeogenesis, glyceraldehyde-3-phosphate biosynthetic process, glycolytic process, methylglyoxal biosynthetic process	cytosol
A0A8P0NG98	Complement C1q C chain	C1QC			secreted
A0A8C0QMK5	Histone H2A	HIST3H2A	DNA binding, protein heterodimerization activity, structural constituent of chromatin	nucleosome disassembly, UV-damage excision repair	nucleosome, nucleous
A0A8C0S8V6	Ig-like domain-containing protein		não tem descrito
A0A8P0PLE4	Histone H3	H3C4	DNA binding, protein heterodimerization activity, structural constituent of chromatin		nucleosome, nucleous
A0A8C0PU23	Inter-alpha-trypsin inhibitor heavy chain 2		serine-type endopeptidase inhibitor activity	hyaluronan metabolic process, negative regulation of peptidase activity	extracellular region
A0A8I3MB70	Ribosomal protein S5	RPS5	Ribosomal protein	translation	ribonucleoprotein complex, ribosome
P33703	Beta-2-glycoprotein 1	APOH	heparin binding, identical protein binding, lipoprotein lipase activator activity, phospholipid binding	blood coagulation, intrinsic pathway, negative regulation of angiogenesis, negative regulation of blood coagulation, negative regulation of endothelial cell migration	cell surface, chylomicron, high-density lipoprotein particle, very-low-density lipoprotein particle
A0A8C0Q518	Complement C1q A chain	C1QA			secreted
A0A8I3MLI4	Nucleophosmin	NPM1	nucleic acid binding		nucleus
A0A8P0NJT1	Complement C8 beta chain	C8B		complement activation, classical pathway, innate immune response, killing of cells of another organism	extracellular region, membrane attack complex
A0A8C0SFV4	Heat shock protein family A (Hsp70) member 8	HSPA8	ATP binding, ATP-dependent protein folding chaperone
A0A8I3P5F3	Heterogeneous nuclear ribonucleoprotein R	HNRNPR	RNA binding
A0A8C0RWF5	Alpha-1-B glycoprotein	A1BG			membrane
A0A8C0MZJ0	Uncharacterized protein			nucleosome assembly	nucleus
A0A8C0M2G0	Ig-like domain-containing protein		não tem descrito
A0A8I3RY19	Galectin-3-binding protein	CANT1	scavenger receptor activity	cell adhesion	membrane
A0A8C0M375	RNA helicase	DHX15	ATP binding, hydrolase activity, nucleic acid binding, RNA helicase activity	RNA splicing
A0A8I3NN11	FUS RNA binding protein	FUS	metal ion binding, RNA binding	regulation of DNA-templated transcription	nucleus
D5G341	Apolipoprotein E4		lipid binding	lipid transport, lipoprotein metabolic process	high-density lipoprotein particle
P63050	Ubiquitin-60S ribosomal protein L40	UBA52	protein tag, structural constituent of ribosome, ubiquitin protein ligase binding	modification-dependent protein catabolic process, protein ubiquitination, translation	cytosolic large ribosomal subunit, endoplasmic reticulum, nucleoplasm, plasma membrane
A0A8P0SMI9	Ig-like domain-containing protein		não tem descrito
A0A8C0N489	HIT domain-containing protein		catalytic activity
A0A8P0TFB9	Chloride intracellular channel protein		chloride channel activity, voltage-gated monoatomic ion channel activity	regulation of monoatomic ion transmembrane transport	chloride channel complex, cytoplasm
A0A8C0M536	Heat shock protein 90 alpha family class A member 1		ATP binding, ATP hydrolysis activity, ATP-dependent protein folding chaperone, unfolded protein binding		melanosome
A0A8C0M690	Ig-like domain-containing protein		não tem descrito
A0A8C0QFZ2	Casein kinase 2 alpha 2	CSNK2A2	ATP binding, protein serine/threonine kinase activity	protein phosphorylation
A0A8C0MAE6	Ig-like domain-containing protein		não tem descrito
A0A8P0NMY8	Inter-alpha-trypsin inhibitor heavy chain 4	ITIH4	serine-type endopeptidase inhibitor activity	hyaluronan metabolic process, negative regulation of peptidase activity	extracellular region
A0A8C0M7V0	Ig-like domain-containing protein		não tem descrito
A0A8C0SHQ6	Complement C7			complement activation, classical pathway, innate immune response, killing of cells of another organism	extracellular region, membrane attack complex
A0A8P0TMZ0	Elongation factor 1-alpha		GTP binding, GTPase activity, translation elongation factor activity	Protein biosynthesis	cellular anatomical entity
A0A8I3NG98	Heterogeneous nuclear ribonucleoproteins A2/B	HNRNPA2B1	RNA binding	mRNA transport	nucleus
A0A8C0SEY0	Transaldolase	LOC475937	transaldolase activity	carbohydrate metabolic process, pentose-phosphate shunt	cytoplasm
A0A8C0MB66	Small nuclear ribonucleoprotein Sm D2	SNRPD2	Ribonucleoprotein	mRNA processing, RNA splicing	Cellular Component, small nuclear ribonucleoprotein complex
A0A8P0P9S0	SGNH hydrolase-type esterase domain-containing protein	PAFAH1B2		lipid catabolic process
A0A8I3PWZ2	phosphopyruvate hydratase	ENO1	magnesium ion binding, phosphopyruvate hydratase activity	glycolytic process	phosphopyruvate hydratase complex
A0A8P0PH19	Inter-alpha-trypsin inhibitor heavy chain 1	ITIH1
A0A8C0SKX8	Heterogeneous nuclear ribonucleoprotein K		DNA binding, RNA binding	mRNA processing, mRNA splicing	cytoplasm, nucleoplasm, podosome, spliceosomal complex
A0A8I3QCV2	Signal recognition particle 14 kDa protein	SRP14	7S RNA binding, endoplasmic reticulum signal peptide binding	SRP-dependent cotranslational protein targeting to membrane	signal recognition particle, endoplasmic reticulum targeting
A0A8I3MXI7	Nucleosome assembly protein 1 like 1	NAP1L1		nucleosome assembly	nucleus
A0A8I3N8K2	Heterogeneous nuclear ribonucleoprotein A/B	HNRNPAB	RNA binding	positive regulation of macromolecule metabolic process	cytoplasm, nucleus
A0A8I3N398	Heterogeneous nuclear ribonucleoprotein H1	HNRNPH1	RNA binding		nucleoplasm
A0A8C0MES4	Peptidyl-prolyl cis-trans isomerase		peptidyl-prolyl cis-trans isomerase activity	protein folding, protein peptidyl-prolyl isomerization
A0A8C0QM69	Eukaryotic translation elongation factor 2	EEF2	GTP binding, GTPase activity	translation	cellular anatomical entity
A0A8I3MV25	Hsp70-interacting protein N-terminal domain-containing protein		protein dimerization activity
Q9XSU6	Splicing factor	srp20	RNA binding
A0A8C0RZ80	WD40 repeat-containing protein SMU1			mRNA splicing, via spliceosome	nuclear speck
A0A8C0N7J9	Immunoglobulin V-set domain-containing protein		não tem descrito
A0A8P0T7B5	Ig-like domain-containing protein		não tem descrito
A0A8C0MK37	Extracellular matrix protein 1			signal transduction	extracellular space
A0A8C0STF1	Corneodesmosin			skin morphogenesis	extracellular region
A0A8C0MHE6	Glyceraldehyde 3-phosphate dehydrogenase NAD(P) binding domain-containing protein		oxidoreductase activity, acting on the aldehyde or oxo group of donors, NAD or NADP as acceptor
A0A8C0MHG2	Ig-like domain-containing protein		não tem descrito
P81709	Lysozyme C, spleen isozyme		lysozyme activity	defense response to Gram-negative bacterium, killing of cells of another organism, metabolic process
A0A8C0MIM6	Apolipoprotein A4	APOA4	lipid binding	lipid transport, lipoprotein metabolic process	high-density lipoprotein particle
A0A8C0MIT4	78 kDa glucose-regulated protein		ATP binding, ATP hydrolysis activity, ATP-dependent protein folding chaperone, misfolded protein binding, protein domain specific binding, ribosome binding, ubiquitin protein ligase binding	cellular response to glucose starvation, cellular response to interleukin-4, cerebellar Purkinje cell layer development, cerebellum structural organization, endoplasmic reticulum unfolded protein response, ER overload response, maintenance of protein localization in endoplasmic reticulum, negative regulation of apoptotic process, negative regulation of transforming growth factor beta receptor sig…	cell surface, COP9 signalosome, cytosol, endoplasmic reticulum chaperone complex, endoplasmic reticulum lumen, endoplasmic reticulum-Golgi intermediate compartment, endoplasmic reticulum membrane, melanosome, midbody, mitochondrion
A0A8P0N9Z8	Ig-like domain-containing protein		não tem descrito
A0A8C0MJS2	Ig-like domain-containing protein		não tem descrito
A0A8C0MKY4	Serotransferrin	LOC477072	ferric iron binding	intracellular iron ion homeostasis, iron ion transmembrane transport	extracellular space
A0A8I3RR39	Cadherin domain-containing protein	LOC489647	calcium ion binding	homophilic cell adhesion via plasma membrane adhesion molecules	plasma membrane
A0A8I3PX76	Ceruloplasmin	CP	oxidoreductase activity, copper ion binding	copper ion transport
A0A8C0S7S7	Globin family profile domain-containing protein		heme binding, metal ion binding, oxigen binding, oxygen carrier activity		hemoglobin complex
A0A8I3Q7T3	Maltase-glucoamylase	MGAM	alpha-glucosidase activity, carbohydrate binding	carbohydrate metabolic process	membrane
A0A8C0MNU0	Ig-like domain-containing protein		não tem descrito
A0A8I3P8Y6	Tubulin beta chain	TUBB2B	GTP binding, GTPase activity, structural constituent of cytoskeleton	microtubule-based process	citoplasm, microtubule
Q0QF34	Malate dehydrogenase	MDH2	L-malate dehydrogenase activity	malate metabolic process, tricarboxylic acid cycle
A0A8C0TUN3	Acidic leucine-rich nuclear phosphoprotein 32 family member		não tem descrito
A0A8P0P8K0	Mediator of RNA polymerase II transcription subunit 23	MED23			nucleus
A0A8C0MRG6	Proteasome subunit beta	PSMB4		proteolysis involved in protein catabolic process	cytoplasm, nucleous, proteasome core complex, beta-subunit complex
A0A8C0QGE9	Staphylococcal nuclease domain-containing protein 1		nuclease activity, nucleic acid binding	RNA-mediated gene silencing	cytoplasm, RISC complex
A0A8P0SRG0	Fibrinogen alpha chain	FGA	signaling receptor binding	platelet activation, protein polymerization	fibrinogen complex
A0A8I3N480	Serine hydroxymethyltransferase	SHMT2	chromatin binding, glycine hydroxymethyltransferase activity, pyridoxal phosphate binding	glycine biosynthetic process from serine, protein homotetramerization, protein K63-linked deubiquitination, regulation of mitochondrial translation, regulation of oxidative phosphorylation, response to type I interferon, tetrahydrofolate interconversion	BRISC complex, microtubule cytoskeleton, mitochondrial inner membrane, mitochondrial nucleoid
A0A8P0TMT6	Ig-like domain-containing protein		não tem descrito
A0A8C0MVM6	Ubiquitin thioesterase	OTUB1	cysteine-type deubiquitinase activity, ubiquitin binding	protein K48-linked deubiquitination	nucleous
A0A8I3NX46	Eukaryotic translation initiation factor 3 subunit I		não tem descrito
A0A8I3N9V3	Heat shock protein 90 alpha family class B member 1	HSP90AB1	ATP binding, ATP hydrolysis activity, ATP-dependent protein binding, ATP-dependent protein folding chaperone, disordered domain specific binding, DNA polymerase bindin, double-stranded RNA binding, heat shock protein binding, histone deacetylase binding, histone methyltransferase binding, peptide binding, protein homodimerization activity, protein kinase binding, protein kinase regulator activity…	axon extension, cellular response to heat, cellular response to interleukin-4, central nervous system neuron axonogenesis, chaperone-mediated protein complex assembly, establishment of cell polarity, negative regulation of apoptotic process, negative regulation of proteasomal ubiquitin-dependent protein catabolic process, negative regulation of transforming growth factor beta activation, placenta…	aryl hydrocarbon receptor complex, axonal growth cone, COP9 signalosome, cytosol, dendritic growth cone, extracellular region, HSP90-CDC37 chaperone complex, melanosome, neuronal cell body, perinuclear region of cytoplasm
A0A8C0MX71	Alpha-1-antichymotrypsin	LOC480425	serine-type endopeptidase inhibitor activity		extracellular space
A0A8I3RT39	Proteasome subunit beta	PSMB6	threonine-type endopeptidase activity	proteolysis involved in protein catabolic process	cytosol, mitochondrion ,nucleoplasm, proteasome core complex
A0A8I3N5Q6	Peptidase S1 domain-containing protein	LOC479668	hemoglobin binding, serine-type endopeptidase activity	proteolysis	extracellular region
A0A8I3QKY0	EF-hand domain-containing protein	MCFD2	calcium ion binding
A0A8P0TKV1	40S ribosomal protein AS		structural constituent of ribosome	translation	cytoplasm, small ribosomal subunit
A0A8I3RXE2	Thioredoxin	TXN	protein-disulfide reductase activity
Q6LEP2	Ribosomal protein S4	Rps4	rRNA binding, structural constituent of ribosome	translation	ribonucleoprotein complex, ribosome
A0A8C0N8D3	Gelsolin		actin filament binding	actin filament severing, actin nucleation, barbed-end actin filament capping, cilium assembly	cytoplasm, cytoskeleton
A0A8I3MF27	Plasminogen	PLG	kinase binding, serine-type endopeptidase activity	blood coagulation, fibrinolysis, labyrinthine layer blood vessel development, mononuclear cell migration, myoblast differentiation, proteolysis, tissue regeneration, tissue remodeling, trans-synaptic signaling by BDNF, modulating synaptic transmission, trophoblast giant cell differentiation	cell surface, extracellular region, glutamatergic synapse, Schaffer collateral - CA1 synapse
A0A8I3Q9Y4	Complement factor properdin	CFP	complement activation, alternative pathway		extracellular space, plasma membrane, secretory granule
A0A8I3NU09	S-adenosylmethionine synthase	MAT2A	ATP binding, metal ion binding, methionine adenosyltransferase activity	one-carbon metabolic process, S-adenosylmethionine biosynthetic process
A0A8C0NDT6	L-lactate dehydrogenase		L-lactate dehydrogenase activity	carboxylic acid metabolic process	cytoplasm
A0A8I3PKH4	Proteasome subunit beta	PSMB1		proteolysis involved in protein catabolic process	cytoplasm, nucleous, proteasome core complex
A0A8C0NIP3	RB binding protein 4, chromatin remodeling factor				nucleous
A0A8C0N779	Serpin family B member 13		serine-type endopeptidase inhibitor activity		extracellular space
A0A8I3MSJ8	Serpin family B member 12	SERPINB12	serine-type endopeptidase inhibitor activity	hematopoietic progenitor cell differentiation	cornified envelope, extracellular space
A0A8C0N9A8	Ig-like domain-containing protein		não tem descrito
A0A8I3PIB3	Eukaryotic translation initiation factor 5A	EIF5A2	ribosome binding, RNA binding, translation elongation factor activity	positive regulation of translational elongation, positive regulation of translational termination	endoplasmic reticulum membrane
A0A8C0S175	Protein phosphatase 2 scaffold subunit Abeta	PPP2R1B	não tem descrito
A0A8I3MR65	T-complex protein 1 subunit alpha	TCP1	ATP binding, ATP hydrolysis activity, ATP-dependent protein folding chaperone, unfolded protein binding		chaperonin-containing T-complex, microtubule organizing center
A0A8I3Q020	Fatty acid binding protein 5		lipid binding		cytoplasm
A0A8I3N025	Vitronectin	VTN	polysaccharide binding, scavenger receptor activity	immune response	cellular anatomical entity
A0A8I3S3L5	ATP-dependent RNA helicase		ATP binding, hydrolase activity, RNA binding, RNA helicase activity, translation initiation factor activity
A0A8I3P2V5	Phosphatidylinositol-glycan-specific phospholipase D	EIF4A1	glycosylphosphatidylinositol phospholipase D activity		extracellular region
A0A8I3P3F3	Cofilin 1	CFL1	actin binding	actin filament depolymerization	actin cytoskeleton
A0A8I3MGS5	Proteasome subunit alpha type			proteasome-mediated ubiquitin-dependent protein catabolic process	cytoplasam, nuclous, proteasome core complex, alpha-subunit complex
A0A8C0S1K5	Calponin-homology (CH) domain-containing protein		não tem descrito
A0A8P0P0E5	40S ribosomal protein S7	RPS7	structural constituent of ribosome	translation	ribonucleoprotein complex, ribosome
A0A8I3Q4I1	Protein S	PROS1	calcium ion binding	response to stimulus	extracellular space
A0A8I3S0K8	14-3-3 domain-containing protein	YWHAE	não tem descrito
A0A8C0QCC9	Joining chain of multimeric IgA and IgM	JCHAIN	não tem descrito
A0A8C0NNU3	Nucleolin		DNA binding, RNA binding		cytoplasm, nucleous
A0A8C0T0P2	Immunoglobulin iota chain-like	LOC111092690	não tem descrito
A0A8C0NSG6	14-3-3 domain-containing protein		não tem descrito
A0A8C0NX15	T-complex protein 1 subunit delta		ATP binding, ATP hydrolysis activity, ATP-dependent protein folding chaperone, unfolded protein binding		chaperonin-containing T-complex
A0A8C0NTM0	Ig-like domain-containing protein		não tem descrito
A0A8C0NTX2	RRM domain-containing protein		RNA binding	mRNA processing, mRNA transport, RNA splicing	cytoplasm, spliceosomal complex
A0A8C0NUH5	Paraoxonase	PON1	aryldialkylphosphatase activity, arylesterase activity, calcium ion binding, phospholipid binding, protein homodimerization activity	aromatic compound catabolic process, carboxylic acid catabolic process, carboxylic acid catabolic process, cholesterol metabolic process, organophosphate catabolic process, phosphatidylcholine metabolic process, positive regulation of binding, positive regulation of cholesterol efflux, positive regulation of transporter activity, response to toxic substance	spherical high-density lipoprotein particle
A0A8P0TBQ1	Ig-like domain-containing protein		não tem descrito
A0A8I3PXF0	Ig-like domain-containing protein		não tem descrito
A0A8I3S5A5	Collectin subfamily member 11	COLEC11	carbohydrate binding		collagen trimer
A0A8P0NQ13	Complement component 4 binding protein beta	C4BPB	não tem descrito
A0A8I3S4T8	Tubulin alpha chain	LOC119866377	GTP binding, hydrolase activity, structural constituent of cytoskeleton	microtubule-based process	cytoplasm, microtubule
A0A8P0N9Q0	Keratin, type II cytoskeletal 1	KRT3			cytoplasm, keratin filament, plasma membrane
A0A8I3NQA0	Complement C3	C3	C5L2 anaphylatoxin chemotactic receptor binding, endopeptidase inhibitor activity	amyloid-beta clearance, cell surface receptor signaling pathway involved in cell-cell signaling, complement activation, alternative pathway, complement activation, classical pathway, complement-dependent cytotoxicity, complement-mediated synapse pruning, inflammatory response, neuron remodeling, oviduct epithelium development, positive regulation of activation of membrane attack complex, positive…	cell surface, extracellular space, protein-containing complex
A0A8C0NYP7	Junction plakoglobin	JUP	cadherin binding	cell adhesion	adherens junction, membrane
A0A8C0Z079	Cystatin domain-containing protein		cysteine-type endopeptidase inhibitor activity
A0A8C0RQ62	Ig-like domain-containing protein		não tem descrito
A0A8I3PRI3	Eukaryotic translation initiation factor 3 subunit M	EIF3M	não tem descrito
A0A8P0SGI0	Polymeric immunoglobulin receptor	PIGR			membrane
A0A8C0P2X2	Ig-like domain-containing protein		não tem descrito
A0A8I3S7E3	Ig-like domain-containing protein		não tem descrito
A0A8I3P641	Fetuin B	FETUB	cysteine-type endopeptidase inhibitor activity
A0A8C0TNE5	IF rod domain-containing protein	KRT71			keratin filament
A0A8P0N604	Alpha fetoprotein	AFP	metal ion binding		extracellular space
A0A8I3PZJ6	Ig-like domain-containing protein		não tem descrito
A0A8C0P1F5	Ig-like domain-containing protein		não tem descrito
A0A8I3SCP4	Transmembrane protein 132B	TMEM132B			membrane
A0A8C0PCT0	Ig-like domain-containing protein		não tem descrito
A0A8I3PHA1	Ig-like domain-containing protein		não tem descrito
A0A8C0P2N4	Ig-like domain-containing protein		não tem descrito
A0A8I3PIK8	Alpha-2-HS-glycoprotein	AHSG	cysteine-type endopeptidase inhibitor activity	acute-phase response, negative regulation of bone mineralization, ossification, positive regulation of phagocytosis, regulation of inflammatory response	extracellular space, Golgi apparatus
A0A8C0P7F3	Complement C3	LOC484960	endopeptidase inhibitor activity	complement activation, alternative pathway, complement activation, classical pathway, inflammatory response	extracellular space
A0A8C0P5W1	Complement component 4 binding protein alpha	C4BPA	não tem descrito
A0A8C0P5N2	Ig-like domain-containing protein		não tem descrito
A0A8C0P7S0	Ig-like domain-containing protein		não tem descrito
A0A8C0P7U8	Keratin 9		structural molecule activity	intermediate filament organization, skin development, spermatogenesis	intermediate filament
A0A8C0PB64	Annexin	ANXA1	calcium ion binding	actin cytoskeleton reorganization, alpha-beta T cell differentiation, arachidonic acid secretion, cellular response to glucocorticoid stimulus, cellular response to vascular endothelial growth factor stimulus, G protein-coupled receptor signaling pathway, coupled to cyclic nucleotide second messenger, granulocyte chemotaxis, keratinocyte differentiation, monocyte chemotaxis, myoblast migration in…	actin filament, apical plasma membrane, basolateral plasma membrane, cornified envelope, cytosol, early endosome, extracellular exosome, extrinsic component of external side of plasma membrane, lateral plasma membrane, motile cilium, nucleoplasm, phagocytic cup, sarcolemma
A0A8I3NQW2	Heat shock protein 70	HSP70	ATP binding, ATP-dependent protein folding chaperone
A0A8I3NFF4	Clusterin	CLU			chromaffin granule, cytosol, endoplasmic reticulum, extracellular region, mitochondrial membrane, nucleus, perinuclear region of cytoplasm
A0A8C0PCW8	Complement factor H	CFH	não tem descrito
A0A8I3MGM0	Coagulation factor XIII B chain	F13B		blood coagulation, fibrin clot formation,
A0A8C0SK40	Complement C2	CFB	serine-type endopeptidase activity	complement activation, classical pathway. innate immune response, proteolysis	extracellular region
A0A8I3PJS6	Keratin 18	KRT18	structural molecule activity		intermediate filament
A0A8I3PWH6	UBC core domain-containing protein	UBE2L3	ATP binding, transferase activity
A0A8I3NXI7	Caspase 14	CASP14	cysteine-type endopeptidase activity	cornified envelope, cytosol, mitochondrion, nucleoplasm	proteolysis
A0A8I3Q264	Mtr4 exosome RNA helicase	MTREX	ATP binding, RNA binding, RNA binding	RNA catabolic process
A0A8C0PSN9	F2R like trypsin receptor 1		thrombin-activated receptor activity	blood coagulation	membrane
A0A8I3Q739	Actin beta like 2	ACTBL2			glutamatergic synapse
A0A8I3MAL2	Complement C1q B chain	C1QB	identical protein binding	inner ear development, synapse pruning	extracellular region, postsynapse
A0A8C0SGT3	Prothrombin	F2	calcium ion binding, serine-type endopeptidase activity	acute-phase response, blood coagulation, proteolysis	extracellular region
A0A8C0T9T0	Proteasome subunit alpha type	PSMA1		proteasome core complex, alpha-subunit complex, glucocorticoid metabolic process	cytoplasm, nucleous, proteasome core complex, alpha-subunit complex
A0A8I3MSG4	Apolipoprotein A1	APOA1	amyloid-beta binding, apolipoprotein A-I receptor binding, chemorepellent activity, cholesterol binding, cholesterol transfer activity, enzyme binding, enzyme binding, high-density lipoprotein particle binding, high-density lipoprotein particle receptor binding, identical protein binding, phosphatidylcholine-sterol O-acyltransferase activator activity, phospholipid binding	adrenal gland development, blood vessel endothelial cell migration, cholesterol biosynthetic process, cholesterol efflux, cholesterol homeostasis, cholesterol import, endothelial cell proliferation, endothelial cell proliferation, G protein-coupled receptor signaling pathway, glucocorticoid metabolic process, high-density lipoprotein particle assembly, high-density lipoprotein particle remodeling…	endocytic vesicle, spherical high-density lipoprotein particle, very-low-density lipoprotein particle
A0A8C0Q264	Immunoglobulin heavy constant um				membrane
A0A8C0Q301	ACTG protein	ACTG	não tem descrito
A0A8P0SPL0	Serpin family A member 1	SERPINA1	serine-type endopeptidase inhibitor activity		extracellular space
A0A8I3P4X4	Ig-like domain-containing protein		não tem descrito
A0A8C0Q611	Ig-like domain-containing protein		não tem descrito
A0A8I3S0K7	Plakophilin 1	PKP1	lamin binding	cell-cell adhesion, intermediate filament bundle assembly, negative regulation of mRNA catabolic process	cornified envelope, desmosome, messenger ribonucleoprotein complex, nucleoplasm
A0A8I3MVP9	inorganic diphosphatase	PPA1	inorganic diphosphate phosphatase activity, magnesium ion binding	phosphate-containing compound metabolic process	cytoplasm
A0A8P0NQC3	Ig-like domain-containing protein		não tem descrito
A0A8I3P0V3	Proteasome subunit alpha type	PSMA3		ubiquitin-dependent protein catabolic process	cytoplasm, nucleous, proteasome core complex, alpha-subunit complex
A0A8C0Q978	Ig-like domain-containing protein		não tem descrito
A0A8I3NY33	Adenosylhomocysteinase	AHCY		one-carbon metabolic process
A0A8C0QD48	Ig-like domain-containing protein				membrane
A0A8C0QED4	Ig-like domain-containing protein		não tem descrição
A0A8I3NSM2	RRM domain-containing protein	SFPQ	RNA binding		nuclear speck
A0A8I3NFJ3	Vitamin D-binding protein	GC	actin binding, vitamin D binding, vitamin transmembrane transporter activity		extracellular space
A0A8P0NLY2	Fructose-bisphosphate aldolase	ALDOA	fructose-bisphosphate aldolase activity		glycolytic process
A0A8I3NAM6	Transthyretin	TTR	hormone activity, thyroid hormone binding		extracellular space
A0A8C0RAL9	Ig-like domain-containing protein		não tem descrição
A0A8C0RAM8	Complement C1q B chain	C1QB			extracellular region
A0A8C0RAQ3	Ig-like domain-containing protein		não tem descrição
A0A8C0RBQ1	Glutathione peroxidase	GPX3	glutathione peroxidase activity	response to oxidative stress
A0A8I3P1Q0	Mago homolog, exon junction complex subunit	MAGOH		RNA splicing	exon-exon junction complex, spliceosomal complex
A0A8I3RUL0	AP-1 complex subunit gamma	PHLPP2		intracellular protein transport, vesicle-mediated transport	AP-1 adaptor complex
A0A8I3QL49	Tubulin alpha chain	LOC610636	GTP binding, hydrolase activity, structural constituent of cytoskeleton	microtubule-based process	cytoplasm, Microtubule
A0A8I3QZH6	Pentraxin family member	CRP	calcium ion binding, complement component C1q complex binding, identical protein binding, low-density lipoprotein particle binding, low-density lipoprotein particle receptor binding	negative regulation of lipid storage, negative regulation of macrophage derived foam cell differentiation, negative regulation of mononuclear cell proliferation, positive regulation of gene expression, positive regulation of superoxide anion generation, regulation of interleukin-8 production, vasoconstriction	extracellular space
A0A8I3PSN4	Probable ATP-dependent RNA helicase DDX5	DDX5	ATP binding, hydrolase activity, MH2 domain binding, mRNA 3'-UTR binding, nuclear androgen receptor binding, pre-mRNA binding, primary miRNA binding, R-SMAD binding, ribonucleoprotein complex binding, RNA helicase activity	alternative mRNA splicing, via spliceosome, androgen receptor signaling pathway, BMP signaling pathway, epithelial to mesenchymal transition, intracellular estrogen receptor signaling pathway, intrinsic apoptotic signaling pathway by p53 class mediator, mRNA transcription, negative regulation of transcription by RNA polymerase II, nuclear-transcribed mRNA catabolic process, positive regulation of…	catalytic step 2 spliceosome, nuclear speck, nucleolus
A0A8C0YZ82	Multifunctional fusion protein	PKM	ATP binding, kinase activity, magnesium ion binding, NAD+ ADP-ribosyltransferase activity, potassium ion binding, pyruvate kinase activity	phosphorylation
A0A8C0RP85	F-actin-capping protein subunit alpha		actin binding	barbed-end actin filament capping	F-actin capping protein complex
A0A8P0P5R8	Ig-like domain-containing protein		não tem descrito
A0A8I3PTX7	Complement C1r	C1R	calcium ion binding, serine-type endopeptidase activity	complement activation, innate immune response, proteolysis	extracellular region
A0A8C0TTG5	Ig-like domain-containing protein		não tem descrito
A0A8C0RQD0	Ig-like domain-containing protein		não tem descrito
A0A8P0TPJ1	Ig-like domain-containing protein		não tem descrito
A0A8I3MNI0	Proteasome subunit beta	PSMB5	threonine-type endopeptidase activity	proteasome-mediated ubiquitin-dependent protein catabolic process, response to oxidative stress	centrosome, cytoplasm, nucleoplasm
A0A8I3QC63	SERPINE1 mRNA binding protein 1	SERBP1	RNA binding		cytoplasm, nucleous
A0A8C0S1F8	Ig-like domain-containing protein		não tem descrito
A0A8C0S727	Ig-like domain-containing protein		não tem descrito
A0A8C0SAY5	Complement C5		endopeptidase inhibitor activity	complement activation, alternative pathway, complement activation, classical pathway, inflammatory response	extracellular space
A0A8I3P6D3	Ribosomal protein lateral stalk subunit P1	RPLP1	structural constituent of ribosome	translational elongation	cytosolic large ribosomal subunit
A0A8I3N8Y1	Fibrinogen gamma chain	FGG	signaling receptor binding	platelet activation, protein polymerization	fibrinogen complex
A0A8I3NBD6	Fibrinogen beta chain	FGB	cell adhesion molecule binding, protein-folding chaperone binding, signaling receptor binding, structural molecule activity	blood coagulation, fibrin clot formation, cell-matrix adhesion, fibrinolysis, induction of bacterial agglutination, negative regulation of endothelial cell apoptotic process, negative regulation of extrinsic apoptotic signaling pathway via death domain receptors, plasminogen activation, platelet aggregation, positive regulation of ERK1 and ERK2 cascade, positive regulation of exocytosis, positive…	cell cortex, endoplasmic reticulum, external side of plasma membrane, fibrinogen complex, platelet alpha granule, synapse
A0A8C0SHV9	Cadherin domain-containing protein		calcium ion binding	homophilic cell adhesion via plasma membrane adhesion molecules	desmosome
A0A8C0SM52	Ig-like domain-containing protein		não tem descrito
A0A8P0SER3	Desmoplakin	DSP		intermediate filament cytoskeleton organization	cytoskeleton
A0A8C0SNJ6	Complement component 4 binding protein alpha	C4BPA	não tem descrito
A0A8I3MET1	Proteasome subunit alpha type	PSMA6		ubiquitin-dependent protein catabolic process	cytoplasm, nucleous, proteasome core complex, alpha-subunit complex
A0A8C0SSP9	Tubulin beta chain	TUBB	GTP binding, GTPase activity, structural constituent of cytoskeleton	microtubule-based process	cytoplasm, microtubule
A0A8P0PIT0	CD5 molecule like	CD5L	scavenger receptor activity		membrane
A0A8C0Z0K0	Immunoglobulin iota chain-like	LOC111092690	não tem descrito
A0A8P0N9G2	Catalase	CAT	catalase activity, heme binding, metal ion binding	hydrogen peroxide catabolic process, positive regulation of cell division, response to oxidative stress	peroxisome
A0A8I3PB96	Ig-like domain-containing protein		não tem descrito
A0A8P0T4S3	Peroxiredoxin 1	PRDX1	peroxiredoxin activity
A0A8C0SZ77	Ig-like domain-containing protein		não tem descrito
A0A8C0Z0K4	Phosphoglycerate kinase	PGK1	ATP binding, phosphoglycerate kinase activity	glycolytic process, phosphorylation
A0A8C0T7L3	Hemopexin	HPX	heme transmembrane transporter activity, metal ion binding	intracellular iron ion homeostasis	extracellular region
A0A8I3QH15	Alpha-2-macroglobulin	A2M	serine-type endopeptidase inhibitor activity	negative regulation of peptidase activity	extracellular space
A0A8C0TC09	60 kDa heat shock protein, mitochondrial	HSPD1	ATP binding, ATP-dependent protein folding chaperone, lipopolysaccharide binding	cellular response to interleukin-7, positive regulation of interferon-alpha production, positive regulation of T cell activation, positive regulation of type II interferon production, protein refolding, T cell activation	chaperonin-containing T-complex, migrasome, mitochondrion, secretory granule, sperm plasma membrane
A0A8I3NW81	Proteasome subunit alpha type	PSMA7		ubiquitin-dependent protein catabolic process	cytoplasm, nucleous, proteasome core complex, alpha-subunit complex
A0A8I3Q153	40S ribosomal protein S13	LOC480235	mRNA 5'-UTR binding, structural constituent of ribosome	negative regulation of RNA splicing, translation	cytosolic small ribosomal subunit, nucleolus, postsynaptic density
A0A8C0TF64	Aldehyde dehydrogenase domain-containing protein		oxidoreductase activity, acting on the aldehyde or oxo group of donors, NAD or NADP as acceptor
A0A8I3NP66	Proteasome subunit alpha type	PSMA4		ubiquitin-dependent protein catabolic process	cytosol, nucleous, P-body, proteasome core complex, alpha-subunit complex
A0A8I3Q407	Glyceraldehyde-3-phosphate dehydrogenase	LOC477441	glyceraldehyde-3-phosphate dehydrogenase (NAD+) (phosphorylating) activity, NAD binding, NADP binding	glucose metabolic process, glycolytic process
A0A8I3PKT4	Complement C1s	C1S	serine-type endopeptidase activity	complement activation, proteolysis	extracellular region
A0A8C0TNG8	IF rod domain-containing protein				keratin filament
A0A8C0TQK5	Histone H4		DNA binding, protein heterodimerization activity, structural constituent of chromatin		nucleoplasm, nucleosome
A0A8P0NZL1	Ig-like domain-containing protein		não tem descrito
A0A8I3PRL9	Ig-like domain-containing protein		não tem descrito
A0A8C0TVM6	Histone H2B		DNA binding, protein heterodimerization activity, structural constituent of chromatin	nucleosome assembly	nucleosome, nucleous
A0A8I3PGC2	Immunoglobulin V-set domain-containing protein		não tem descrito
A0A8C0YRU5	Ig-like domain-containing protein		não tem descrito
A0A8I3PCU2	Kininogen 1	KING1	cysteine-type endopeptidase inhibitor activity
A0A8C0Z5M9	Delta-1-pyrroline-5-carboxylate synthase	ALDH18A1	ATP binding, glutamate 5-kinase activity, glutamate-5-semialdehyde dehydrogenase activity	L-proline biosynthetic process, phosphorylation	mitochondrion
A0A8C0Z6R3	Histone H2B		DNA binding, protein heterodimerization activity, structural constituent of chromatin		nucleosome, nucleous
A0A8I3NAI4	Ferritin	LOC403631	ferric iron binding	intracellular iron ion homeostasis, iron ion transport
A0A8P0P9A6	Glyceraldehyde-3-phosphate dehydrogenase		glyceraldehyde-3-phosphate dehydrogenase (NAD+) (phosphorylating) activity, NAD binding, NADP binding	glucose metabolic process, glycolytic process
A0A8I3NC81	Ig-like domain-containing protein		não tem descrito
A0A8I3NQ63	C4a anaphylatoxin	LOC481722	endopeptidase inhibitor activity	complement activation, classical pathway, inflammatory response, innate immune response	extracellular space
A0A8I3NHK6	Galectin-3-binding protein	CANT1	calcium ion binding, metalloendopeptidase inhibitor activity, nucleoside diphosphate phosphatase activity, scavenger receptor activity	cell adhesion, negative regulation of peptidase activity	extracellular region, membrane
A0A8I3NMC5	Ig-like domain-containing protein		não tem descrito
A0A8I3NT93	Ig-like domain-containing protein		não tem descrito
A0A8I3P1K6	Ig-like domain-containing protein		não tem descrito
A0A8I3P7Y2	Ig-like domain-containing protein		não tem descrito
A0A8I3PD25	Immunoglobulin V-set domain-containing protein		não tem descrito
A0A8I3PGJ7	Fibronectin	FN1	heparin binding	acute-phase response, cell adhesion, regulation of cell shape	extrecellular region
A0A8I3PJU2	Ig-like domain-containing protein		não tem descrito
A0A8I3PLH8	Ig-like domain-containing protein		não tem descrito
A0A8I3PUA5	Ig-like domain-containing protein		não tem descrito
A0A8I3Q1P0	Ig-like domain-containing protein		não tem descrito
A0A8I3QE86	Ig-like domain-containing protein		não tem descrito
A0A8I3RZV0	Ig-like domain-containing protein		não tem descrito
A0A8I3S1X8	Coagulation factor XIII A chain	F13A1	metal ion binding, protein-glutamine gamma-glutamyltransferase activity	blood coagulation, fibrin clot formation, peptide cross-linking
A0A8I3S2F7	Ig-like domain-containing protein		não tem descrito
A0A8I3SBH7	Ig-like domain-containing protein		não tem descrito
A0A8P0SQ19	Ig-like domain-containing protein		não tem descrito
A0A8P0SWB0	Carboxypeptidase N subunit 2	CPN2	não tem descrito
A0A8P0SXY1	Ig-like domain-containing protein		não tem descrito
A0A8P0T942	Ceruloplasmin	CP	copper ion binding, oxidoreductase activity	copper ion transport
A0A8P0TBZ8	Ig-like domain-containing protein		não tem descrito
A0A8I3S044	Actin beta	ACTB	não tem descrito
P01784	Ig heavy chain V region GOM			adaptive immune response	external side of plasma membrane, immunoglobulin complex
P01785	Ig heavy chain V region MOO			adaptive immune response	external side of plasma membrane, immunoglobulin complex
P49822	Albumin	ALB	DNA binding, enterobactin binding, fatty acid binding, metal ion binding, pyridoxal phosphate binding, toxic substance binding	cellular response to starvation, maintenance of mitochondrion location, negative regulation of apoptotic process	cytoplasm, extracellular space, protein-containing complex
P68213	Fibrinogen alpha chain	FGA		adaptive immune response, blood coagulation, innate immune response	extracellular region
Q6TEQ7	Annexin A2	ANXA2	calcium channel activity, calcium ion binding, calcium-dependent phospholipid binding, cytoskeletal protein binding, phosphatidylinositol-4,5-bisphosphate binding, phosphatidylserine binding, phospholipase A2 inhibitor activity, protease binding, virion binding		basement membrane, cytoplasm, endosome, exocytic vesicle, extracellular space, nucleous, plasma membrane, vesicle
